# Supplementary material for: Thromboembolic events in COVID-19 ambulatory patients: An observational study about incidence, and thromboprophylaxis outcomes
Source: PLoS One. 2022 Aug 4;17(8):e0270195. doi: 10.1371/journal.pone.0270195 (PMC9352084; doi:10.1371/journal.pone.0270195)
Supplement: S1 Data — (XLSX) [file pone.0270195.s002.xlsx]

## Sheet: tunacov22062022
Management	age	sexe	High risk	diabetes	Hypertension	dyslipidemia	Stroke History	HYPOTHYROIDism	HYPERTHYROIDIsm	active cancer	Cancer in remission	Habitudes	smoke -number packet	physical activity	cardiac history	obesity class	Weight	size	respiratory history	contraception	avortement-gynecohistory	others medical history	thrombo-embolic history	hemorragic history	patients under anticoagulants	patients under antipatelet	others treatments	clincial presentation	days of symptoms	thoracic CT	Anticoagulation	typeanticaoag	Anticoagulation	first intention	second intention anticaogulant	LepatientarecuoneanticoagulationTTTen3emeintension	doctor who prescribe	duréetotaleduTTTanticoagulantenjour	dureeHBPMenours	rivaroxaban period	Suivi	cpcTE_deces	delay thromboembolic complications	sicomplicationsthromboemboliquesprecisezleType	V52	hemorragic complications under anticaogulant	aspegic prescription first time in the hospitalisation	sihypertendu	postcovid syndrom
you were managed in full at home	39	male	1	0	0	1	0	0	0	0	0	smoking wenead		never	no	18-24,99	78	182	no	0	0	no	Yes	no	no	no	no	moderate	10	performedandnormal	1	1	DOA preventif	Rivaroxaban 20	Rivaroxaban 20	Rivaroxaban 20	inhospital cardiologist	14		14	good evolution	0			0	no	no		0
you were managed in full at home	60	male	1	0	0	0	0	0	0	0	0	no		sometimes	no	18-24,99	70	170	no	0	0	no	no	no	no	no	no	moderate	2	performedandpathologique	1	1	DOA preventif	Rivaroxaban 10	Rivaroxaban 10	Rivaroxaban 10	private general doctor	10		10	good evolution	0			0	no	no		0
you were managed in full at home	30	female	1	0	0	0	0	0	0	0	0	no		never	no	18-24,99	68	165	no	0	0	no	no	no	no	no	no	moderate	15	no performed	0	0	no	no	no	no	private general doctor				good evolution	0			0	no	no		1
you were managed in full at home	39	female	1	0	0	0	0	0	0	0	0	no		sometimes	no	18-24,99	60	155	no	0	0	no	no	no	no	no	no	moderate	40	no performed	0	0	no	no	no	no	inhospital pneumologist				good evolution	0			0	no	no		1
you were managed in full at home	58	female	1	0	0	0	0	0	0	0	0	no		never	no	18-24,99	70	168	no	0	0	no	no	no	no	no	no	moderate	10	no performed	0	0	no	no	no	no	Ordonnance pris avec le résultat de PCR				good evolution	0			0	no	no		1
you were managed in full at home	30	female	1	0	0	0	0	0	0	0	0	no		sometimes	no	18-24,99	65	163	no	0	0	no	no	no	no	no	no	moderate	20	no performed	0	0	no	no	no	no	private pneumologist				good evolution	0			0	no	no		1
you were managed in full at home	28	female	1	0	0	0	0	0	0	0	0	no		never	no	18-24,99	66	165	no	0	0	no	no	no	no	no	no	moderate	10	no performed	0	0	no	no	no	no	Ordonnance pris avec le résultat de PCR				good evolution	0			0	no	no		1
you were managed in full at home	26	female	1	0	0	0	0	0	0	0	0	no		Always	no	18-24,99	72	173	no	0	0	no	no	no	no	no	no	moderate	5	no performed	0	0	no	no	no	no	private general doctor				good evolution	0			0	no	no		1
you were managed in full at home	28	female	1	0	0	0	0	0	0	0	0	no		sometimes	no	18-24,99	63	163	no	0	0	no	no	no	no	no	no	moderate	7	no performed	0	0	no	no	no	no	Auto-prescription				good evolution	0			0	no	no		1
you were managed in full at home	32	female	1	0	0	0	0	0	0	0	0	no		never	no	18-24,99	63	164	asthma	0	0	no	no	no	no	no	no	moderate	10	no performed	0	0	no	no	no	no	private general doctor				good evolution	0			0	no	no		1
you were managed in full at home	34	female	1	0	0	0	0	0	0	0	0	no		Always	no	18-24,99	65	167	asthma	0	0	no	no	no	no	no	corticoids	moderate	45	no performed	0	0	no	no	no	no					good evolution	0			0	no	no		1
you were managed in full at home	40	female	1	0	0	0	0	0	0	0	0	no		Always	no	18-24,99	65	170	no	0	0	no	no	no	no	no	no	moderate	28	no performed	0	0	no	no	no	no	Ordonnance pris avec le résultat de PCR				good evolution	0			0	no	no		1
you were managed in full at home	43	male	1	0	0	0	0	0	0	0	0	no		sometimes	no	18-24,99	70	180	no	0	0	no	no	no	no	no	no	moderate	45	no performed	0	0	no	no	no	no	private general doctor				good evolution	0			0	no	Yes		1
you were managed in full at home	52	female	1	0	0	0	0	0	0	0	0	no		never	no	18-24,99	63	171	no	0	0	no	no	no	no	no	no	moderate	30	no performed	0	0	no	no	no	no	Auto-prescription				good evolution	0			0	no	Yes		1
you were managed in full at home	25	female	1	0	0	0	0	0	0	0	0	no		Always	no	18-24,99	55	162	no	0	0	no	no	no	no	no	no	moderate	15	no performed	0	0	no	no	no	no	Ordonnance pris avec le résultat de PCR				good evolution	0			0	no	no		1
you were managed in full at home	50	female	1	0	0	0	0	0	0	0	0	no		never	no	18-24,99	50	157	no	0	0	no	no	no	no	no	no	moderate	30	no performed	0	0	no	no	no	no	private general doctor				good evolution	0			0	no	no		1
you were managed in full at home	32	female	1	0	0	0	0	0	0	0	0	no		Always	no	18-24,99	50	162	no	0	0	no	no	no	no	no	no	moderate	15	no performed	0	0	no	no	no	no					good evolution	0			0	no	no		1
you were managed in full at home	32	female	1	0	0	0	0	0	0	0	0	no		Always	no	18-24,99	50	162	no	0	0	no	no	no	no	no	no	moderate	15	no performed	0	0	no	no	no	no					good evolution	0			0	no	no		1
you were managed in full at home	35	female	1	0	0	0	0	0	0	0	0	no		never	no	18-24,99	55	152	no	0	0	no	no	no	no	no	no	moderate	15	no performed	0	0	no	no	no	no	private general doctor				respiratory aggravation	0			0	no	no		1
you were managed in full at home	40	female	1	0	0	0	0	0	0	0	0	no		never	no	18-24,99	60	165	no	0	0	no	no	no	no	no	no	moderate	10	no performed	0	0	no	no	no	no	private cardiologist				respiratory aggravation	0			0	no	no		1
you were managed in full at home	85	male	1	0	0	0	0	0	0	0	0	active smoker		never	no	18-24,99	65	170	no	0	0	no	no	no	no	no	no	moderate	15	performedandnormal	0	0	no	no	no	no	private pneumologist				respiratory aggravation, neurologic complication, death	1			0	no	Yes		0
you were managed in full at home	45	female	1	0	0	0	0	0	0	0	0	no		never	no	18-24,99	80	180	no	0	0	no	no	no	no	no	no	moderate	20	performedandpathologique	0	0	no	no	one injection /d ( enoxa 40)	no	private pneumologist		15		good evolution	0			0	no	no		0
you were managed in full at home	20	female	1	0	0	0	0	0	0	0	0	no		never	no	18-24,99	65	165	asthma	0	0	no	no	no	no	no	no	moderate	14	no performed	0	0	no	no	no	no	private general doctor				good evolution	0			0	no	no		0
you were managed in full at home	44	female	1	0	0	0	0	0	0	0	0	no		sometimes	no	18-24,99	63	163	no	0	0	no	no	no	no	no	no	moderate	10	no performed	0	0	no	no	no	no	private general doctor				good evolution	0			0	no	no		0
you were managed in full at home	63	male	1	0	0	0	0	0	0	0	0	no		never	no	18-24,99	63	165	no	0	0	no	no	no	no	no	no	moderate	14	no performed	0	0	no	no	no	no					good evolution	0			0	no	no		0
you were managed in full at home	50	male	1	0	0	0	0	0	0	0	0	smoking wenead		sometimes	no	18-24,99	65	171	no	0	0	no	no	no	no	no	no	moderate	14	no performed	0	0	no	no	no	no	private general doctor				good evolution	0			0	no	no		0
you were managed in full at home	76	female	1	0	0	0	0	0	0	0	0	no		never	no	18-24,99	50	150	no	0	0	no	no	no	no	no	no	moderate	20	no performed	0	0	no	no	no	no					good evolution	0			0	no	no		0
you were managed in full at home	76	male	1	1	1	0	0	0	0	0	0	no		never	no	18-24,99	60	165	no	0	0	no	Yes	no	no	no	Aspégic	moderate	8	no performed	0	0	no	no	no	no	private general doctor				good evolution	0			0	no	no	tension mesurée par un medecin	0
you were managed in full at home	61	male	1	0	0	0	0	0	0	0	0	no		sometimes	no	18-24,99	67	179	no	0	0	no	no	no	no	no	no	moderate	15	no performed	0	0	no	no	no	no					good evolution	0			0	no	no		0
you were managed in full at home	76	male	1	0	0	0	0	0	0	0	0	no		sometimes	no	18-24,99	60	170	no	0	0	no	no	no	no	no	no	moderate	10	no performed	0	0	no	no	no	no	Auto-prescription		20		good evolution	0			0	no	no		0
you were managed in full at home	75	female	1	0	1	0	0	0	0	0	0	no		never	no	18-24,99	55	160	no	0	0	no	no	no	no	no	no	moderate	22	performedandpathologique	0	0	no	no	no	no	private general doctor				hemorragic complications	0			0	no	no	tension arterielle mesurée pendant covid par vous meme, tension equilibrée inferieur ou eqgal 140/90, vous avez gardé le meme traitement antihypertenseur	0
you were managed in full at home	19	female	1	0	0	0	0	0	0	0	0	no		sometimes	no	18-24,99	60	165	no	0	0	no	no	no	no	no	no	moderate	10	no performed	0	0	no	no	no	no	inhospital general doctor				respiratory aggravation	0			0	no	no		0
you were managed in full at home	25	male	1	0	0	0	0	0	0	0	0	active smoker	1.5	Always	no	18-24,99	70	175	no	0	0	no	no	no	no	Aspegic ou Kardegic ou aspirine	no	moderate	1	no performed	0	0	no	no	no	no	Auto-prescription				good evolution	0			0	no	Yes		#NULL!
you were managed in full at home	84	female	1	0	1	0	0	0	0	0	0	no		never	no	18-24,99	60	160	no	0	0	no	no	no	no	no	antihypertenseur	moderate	35	performedandpathologique	1	2	LWMH curative 2	two injections /d ( curative: enoxa poids *2/d)	two injections/d ( enoxa 40*2/d)	one injection /d ( enoxa 40)	private pneumologist	1 inj enox60/2 inj enox40/1 inj enox40 pdt20 jrs			good evolution	0			0	no	no		1
you were managed in full at home	89	female	1	1	0	1	0	0	0	0	0	no		never	no	18-24,99	56	153	no	0	0	no	no	no	no	no	no	moderate	7	no performed	1	2	LWMH curative 2	no	two injections/d ( enoxa 40*2/d)	no	private general doctor		10		good evolution	0			0	no	no		0
you were managed in full at home	89	male	1	0	0	0	0	0	0	0	0	no		never	ichemic cardiopathy	18-24,99	70	173	no	0	0	no	no	no	no	Aspegic ou Kardegic ou aspirine	no	moderate	5	performedandpathologique	1	2	LWMH interm 2	two injections/d ( enoxa 40*2/d)	two injections/d ( enoxa 40*2/d)	two injections /d ( curative: enoxa poids *2/d)	private pneumologist				good evolution	0			0	no	no		1
you were managed in full at home	52	female	1	0	1	0	0	0	0	0	0	no		never	no	18-24,99	58	160	no	0	0	no	no	no	no	no	no	moderate	10	performedandpathologique	1	2	LWMH interm 2	two injections/d ( enoxa 40*2/d)	Rivaroxaban 10	Rivaroxaban 10	reanimateur	40	10	30	good evolution	0			0	no	Yes	tension arterielle mesurée pendant covid par vous meme, tension equilibrée inferieur ou eqgal 140/90	1
you were managed in full at home	54	female	1	0	0	0	0	0	0	0	0	no		never	no	18-24,99	50	163	no	0	0	no	no	no	no	Aspegic ou Kardegic ou aspirine	corticoids	moderate	20	no performed	1	2	LWMH interm 2	two injections/d ( enoxa 40*2/d)	two injections/d ( enoxa 40*2/d)	one injection /d ( enoxa 40)	private general doctor		20		good evolution	0			0	no	no		1
you were managed in full at home	86	male	1	1	0	0	0	0	0	0	0	no		never	atrial fibrillation	18-24,99	70	170	pulmonary fibrosis	0	0	no	no	no	no	no	corticoids	moderate	30	no performed	1	2	LWMH interm 2	two injections/d ( enoxa 40*2/d)	one injection /d ( enoxa 40)	one injection /d ( enoxa 40)			20		respiratory aggravation	0			0	no	no		1
you were managed in full at home	86	male	1	1	0	0	0	0	0	0	0	no		never	atrial fibrillation	18-24,99	70	170	pulmonary fibrosis	0	0	no	no	no	no	no	corticoids	moderate	30	no performed	1	2	LWMH interm 2	two injections/d ( enoxa 40*2/d)	one injection /d ( enoxa 40)	one injection /d ( enoxa 40)			20		respiratory aggravation	0			0	no	no		1
you were managed in full at home	30	female	1	0	0	0	0	0	0	0	0	no		never	no	18-24,99	65	180	no	0	0	no	no	no	no	no	no	moderate	4	no performed	1	2	LWMH interm 2	two injections/d ( enoxa 40*2/d)	two injections/d ( enoxa 40*2/d)	two injections/d ( enoxa 40*2/d)	INFECTIEUX				good evolution	0			0	no	no		0
you were managed in full at home	47	male	1	0	0	0	0	0	0	0	0	no		Always	no	18-24,99	80	180	asthma	0	0	no	no	no	no	no	no	moderate	25	performedandpathologique	1	2	LWMH preventif 1	one injection /d ( enoxa 40)	no	no	private pneumologist		20		good evolution	0			0	no	Yes		1
you were managed in full at home	41	female	1	0	0	0	0	0	0	0	0	no		sometimes	no	18-24,99	80	180	no	0	0	no	no	no	no	no	no	moderate	20	performedandpathologique	1	2	LWMH preventif 1	one injection /d ( enoxa 40)	two injections/d ( enoxa 40*2/d)	no	private pneumologist		10		good evolution	0			0	no	no		1
you were managed in full at home	49	male	1	0	0	0	0	0	0	0	0	no		sometimes	no	18-24,99	76	178	no	0	0	no	no	no	no	no	no	moderate	10	no performed	1	2	LWMH preventif 1	no	one injection /d ( enoxa 40)	no			10		good evolution	0			0	no	Yes		1
you were managed in full at home	34	female	1	0	0	0	0	0	0	0	0	no		never	no	18-24,99	70	171	no	0	0	Grossesse en cours ( lorsqu'elle a découvert le covid)	no	no	no	no	no	moderate	15	no performed	1	2	LWMH preventif 1	one ingection/d ( enoxa 20/d)	one ingection/d ( enoxa 20/d)	one ingection/d ( enoxa 20/d)	Gynécologue private	12	12		good evolution	0			0	no	no		1
you were managed in full at home	64	male	1	1	0	0	0	0	0	0	0	smoking wenead		never	no	18-24,99	65	165	no	0	1	Chirurgie orthopédique, gynécologique, urologique, carcinologique < 1 mois	no	no	no	no	glucophage	moderate	20	no performed	1	2	LWMH preventif 1	one injection /d ( enoxa 40)	no	no	inhospital general doctor	6			good evolution	0			0	no	no		1
you were managed in full at home	57	female	1	0	0	0	0	0	0	0	1	no		sometimes	no	18-24,99	70	175	no	0	0	no	no	no	no	no	no	moderate	15	no performed	1	2	LWMH preventif 1	no	one injection /d ( enoxa 40)	no			7		good evolution	0			0	no	no		1
you were managed in full at home	35	female	1	0	0	0	0	0	0	0	0	no		never	no	18-24,99	60	165	no	0	0	no	no	no	no	no	no	moderate	20	no performed	1	2	LWMH preventif 1	one injection /d ( enoxa 40)	one injection /d ( enoxa 40)	one injection /d ( enoxa 40)	private general doctor		5		good evolution	0			0	no	no		1
you were managed in full at home	21	female	1	0	0	0	0	0	0	0	0	no		never	no	18-24,99	57	165	no	0	0	no	no	no	no	no	no	moderate	15	no performed	1	2	LWMH preventif 1	no	one injection /d ( enoxa 40)	no			5		good evolution	0			0	no	no		1
you were managed in full at home	90	female	1	0	0	0	0	0	0	0	0	no		never	no	18-24,99	55	160	no	0	0	no	no	no	no	no	no	moderate	20	no performed	1	2	LWMH preventif 1	no	one injection /d ( enoxa 40)	no			10		thromboembolic complications, hospitalisation necessity,respiratory aggravation, death	1		embolie pulmonaire	0	no	no		0
you were managed in full at home	84	female	1	0	1	0	0	0	0	0	0	no		never	no	18-24,99	60	160	no	0	0	no	no	no	no	no	no	moderate	20	no performed	1	2	LWMH preventif 1	one injection /d ( enoxa 40)	no	no	private general doctor		3	7	thromboembolic complications	1			0	no	no	tension arterielle mesurée pendant covid par vous meme, tension equilibrée inferieur ou eqgal 140/90, vous avez gardé le meme traitement antihypertenseur	0
you were managed in full at home	42	male	1	0	0	0	0	0	0	0	0	active smoker		sometimes	no	18-24,99	80	179	no	0	0	no	no	no	no	no	no	moderate	10	no performed	1	2	LWMH preventif 1	one injection /d ( enoxa 40)	one injection /d ( enoxa 40)	one injection /d ( enoxa 40)			6		good evolution	0			0	no	no		0
you were managed in full at home	26	female	1	0	0	0	0	0	0	0	0	no		sometimes	no	18-24,99	64	168	no	0	0	no	no	no	no	no	no	moderate	25	performedandnormal	1	2	LWMH preventif 1	one injection /d ( enoxa 40)	one injection /d ( enoxa 40)	one injection /d ( enoxa 40)			6		good evolution	0			0	no	no		0
you were managed in full at home	61	female	1	0	0	0	0	0	0	0	0	no		never	no	18-24,99	55	160	no	0	0	no	no	no	no	no	no	moderate	15	performedandnormal	1	2	LWMH preventif 1	one injection /d ( enoxa 40)	one injection /d ( enoxa 40)	one injection /d ( enoxa 40)			10		good evolution	0			0	no	no		0
you were managed in full at home	34	female	1	0	0	0	0	0	0	0	0	no		sometimes	no	18-24,99	60	170	asthma	0	0	no	no	no	no	no	no	moderate	15	performedandpathologique	1	2	LWMH preventif 1	one injection /d ( enoxa 40)	no	no	private general doctor	7j	7		good evolution	0			0	no	no		0
you were managed at home at the beginning and then hospitalized secondarily	34	female	1	0	0	0	0	0	0	0	0	no		sometimes	no	18-24,99	61	160	no	0	0	no	no	no	no	no	no	moderate	10	performedandpathologique	1	1	DOA preventif	Rivaroxaban 10	Rivaroxaban 10	Rivaroxaban 10	private cardiologist	5		5	respiratory aggravation	0			0	no	no		0
you were managed at home at the beginning and then hospitalized secondarily	57	female	1	1	0	0	0	0	0	0	0	no		never	no	18-24,99	50	155	no	0	0	no	no	no	no	no	Glucophage	moderate	10	performedandpathologique	0	0	no	no	no	no	inhospital pneumologist				respiratory aggravation	0			0	no	no		1
you were managed at home at the beginning and then hospitalized secondarily	58	male	1	1	0	0	0	0	0	0	0	no		never	no	18-24,99	73	172	no	0	0	no	no	no	no	no	no	moderate	5	no performed	0	0	no	no	no	no					good evolution	0			0	no	no		0
you were managed at home at the beginning and then hospitalized secondarily	53	male	1	0	0	0	0	0	0	0	0	active smoker		never	no	18-24,99	60	170	no	0	0	no	no	no	no	no	no	moderate	7	no performed	1	2	LWMH curative 2	no	two injections/d ( enoxa 40*2/d)	no					death	1			0	no	Yes		1
you were managed at home at the beginning and then hospitalized secondarily	57	male	1	0	0	0	0	0	0	0	0	no		never	no	18-24,99	65	168	no	0	0	no	no	no	no	no	no	moderate	15	performedandpathologique	1	2	LWMH curative 2	two injections /d ( curative: enoxa poids *2/d)	no	no	private general doctor	2 injections enoxa 60 pendant 17 jours	17		good evolution	0			0	no	no		0
you were managed at home at the beginning and then hospitalized secondarily	32	female	1	0	0	0	0	0	0	0	0	no		never	no	18-24,99	60	158	no	0	0	Grossesse en cours ( lorsqu elle a decouvert le covid)	no	no	no	no	no	moderate	4	no performed	1	2	LWMH curative 2	no	two injections/d ( enoxa 40*2/d)	one injection /d ( enoxa 40)	private pneumologist				respiratory aggravation	0			0	no	no		#NULL!
you were managed at home at the beginning and then hospitalized secondarily	73	male	1	0	1	0	0	0	0	0	0	no		sometimes	no	18-24,99	75	180	no	0	0	no	no	no	no	no	antyhypertenseurs	moderate	15	performedandpathologique	1	2	LWMH interm 2	two injections/d ( enoxa 40*2/d)	two injections/d ( enoxa 40*2/d)	two injections/d ( enoxa 40*2/d)	inhospital cardiologist	20	20		hospitalisation necessity,respiratory aggravation	0			0	no	no	tension mesurée par un medecin, vous avez gardé le meme traitement antihypertenseur	1
you were managed at home at the beginning and then hospitalized secondarily	41	female	1	0	0	0	0	0	0	0	0	no		never	no	18-24,99	70	170	no	0	0	no	no	no	no	no	no	moderate	15	performedandpathologique	1	2	LWMH interm 2	two injections/d ( enoxa 40*2/d)	two injections/d ( enoxa 40*2/d)	two injections/d ( enoxa 40*2/d)	private pneumologist			15	good evolution	0			0	no	no		1
you were managed at home at the beginning and then hospitalized secondarily	63	male	1	0	0	0	0	0	0	0	0	no		never	no	18-24,99	68	165	no	0	0	no	no	no	no	no	no	moderate	20	performedandpathologique	1	2	LWMH interm 2	two injections/d ( enoxa 40*2/d)	two injections /d ( curative: enoxa poids *2/d)	Rivaroxaban 10	inhospital cardiologist	45	35	10	hospitalisation necessity,respiratory aggravation	0			0	Auccone	Yes		0
you were managed at home at the beginning and then hospitalized secondarily	24	female	1	0	0	0	0	0	0	0	0	no		never	no	18-24,99	60	155	no	0	0	no	no	no	no	no	no	moderate	2	no performed	1	2	LWMH interm 2	two injections/d ( enoxa 40*2/d)	two injections/d ( enoxa 40*2/d)	two injections/d ( enoxa 40*2/d)	infectieux				good evolution	0			0	no	no		0
you were managed at home at the beginning and then hospitalized secondarily	82	male	1	0	1	0	0	0	0	0	0	smoking wenead		Always	no	18-24,99	67	164	asthma	0	0	no	no	no	no	no	corticoids	moderate	30	performedandnormal	1	2	LWMH interm 2	two injections/d ( enoxa 40*2/d)	no	no	private pneumologist	10			good evolution	0			0	no	no	tension mesurée par un medecin, tension equilibrée inferieur ou eqgal 140/90, vous avez gardé le meme traitement antihypertenseur	0
you were managed at home at the beginning and then hospitalized secondarily	32	male	1	0	0	0	0	0	0	0	0	no		sometimes	no	18-24,99	80	190	no	0	0	no	no	no	no	no	no	moderate	3	no performed	1	2	LWMH interm 2	two injections/d ( enoxa 40*2/d)	two injections/d ( enoxa 40*2/d)	two injections/d ( enoxa 40*2/d)	INFEXTIEU				good evolution	0			0	no	no		0
you were managed at home at the beginning and then hospitalized secondarily	64	male	1	0	0	0	0	0	0	0	0	no		never	no	18-24,99	67	170	no	0	0	no	no	no	no	no	no	moderate	31	performedandpathologique	1	2	LWMH preventif 1	one injection /d ( enoxa 40)	one injection /d ( enoxa 40)	Rivaroxaban 10	inhospital cardiologist	28	21	7	hospitalisation necessity,respiratory aggravation	0			0	no	no		1
you were managed at home at the beginning and then hospitalized secondarily	40	female	1	0	0	0	0	0	0	0	0	no		never	no	18-24,99	73	177	no	0	0	no	no	no	no	no	no	moderate	20	performedandnormal	1	2	LWMH preventif 1	no	one injection /d ( enoxa 40)	no			7		hospitalisation necessity	0			0	no	no		1
you were managed at home at the beginning and then hospitalized secondarily	34	female	1	0	0	0	0	0	0	0	0	no		never	no	18-24,99	40	140	no	0	0	no	no	no	no	no	no	moderate	10	no performed	1	2	LWMH preventif 1	no	one injection /d ( enoxa 40)	no			3		hospitalisation necessity	0			0	no	no		1
you were managed at home at the beginning and then hospitalized secondarily	25	female	1	0	0	0	0	0	0	0	0	no		sometimes	no	18-24,99	69	168	no	0	0	no	no	no	no	no	corticoids	moderate	10	performedandnormal	1	2	LWMH preventif 1	one injection /d ( enoxa 40)	one injection /d ( enoxa 40)	one injection /d ( enoxa 40)	private cardiologist		10		good evolution	0			0	no	no		1
you were managed at home at the beginning and then hospitalized secondarily	57	female	1	0	0	0	0	0	0	0	0	no		never	valvular diseases	18-24,99	64	163	no	0	0	no	no	no	no	Aspegic ou Kardegic ou aspirine	Cincor	moderate	10	no performed	1	2	LWMH preventif 1	one injection /d ( enoxa 40)	one injection /d ( enoxa 40)	one injection /d ( enoxa 40)	private pneumologist		15		good evolution	0			0	no	no		1
you were managed at home at the beginning and then hospitalized secondarily	74	male	1	0	0	0	0	0	0	0	0	smoking wenead		sometimes	no	18-24,99	70	173	no	0	0	no	no	no	no	no	no	moderate	10	performedandpathologique	1	2	LWMH preventif 1	one injection /d ( enoxa 40)	one injection /d ( enoxa 40)	one injection /d ( enoxa 40)	private pneumologist	20	20		good evolution	0			0	no	no		1
you were managed at home at the beginning and then hospitalized secondarily	40	female	1	0	0	0	0	0	0	0	0	no		never	no	18-24,99	70	175	no	0	0	no	no	no	no	no	no	moderate	10	no performed	1	2	LWMH preventif 1	one injection /d ( enoxa 40)	one injection /d ( enoxa 40)	one injection /d ( enoxa 40)	Auto-prescription		5		respiratory aggravation	0			0	no	no		1
you were managed at home at the beginning and then hospitalized secondarily	80	male	1	1	1	0	0	0	0	0	0	no		never	no	18-24,99	68	165	no	0	0	no	no	no	no	no	no	moderate	10	performedandpathologique	1	2	LWMH preventif 1	one injection /d ( enoxa 40)	one injection /d ( enoxa 40)	one injection /d ( enoxa 40)	inhospital pneumologist	10	10		death	1			0	no	Yes	vous avez changé de traitement antihypertensuer	0
you were managed at home at the beginning and then hospitalized secondarily	71	female	1	1	1	0	0	0	0	0	0	no		never	valvular diseases	18-24,99	60	160	no	0	0	no	Yes	no	no	Clopidogrel ( plavix, pidogrel, clopix, cloven, copigrel)	no	moderate	9	performedandpathologique	1	2	LWMH preventif 1	one injection /d ( enoxa 40)	no	no	inhospital pneumologist		9		death	1			0	no	Yes	tension artérielle no mesurée pendant la période covid	0
you were managed at home at the beginning and then hospitalized secondarily	71	female	1	1	1	0	0	0	0	0	0	no		never	valvular diseases	18-24,99	60	160	no	0	0	no	Yes	no	no	Clopidogrel ( plavix, pidogrel, clopix, cloven, copigrel)	no	moderate	9	performedandpathologique	1	2	LWMH preventif 1	one injection /d ( enoxa 40)	no	no	inhospital pneumologist		9		death	1			0	no	Yes	tension artérielle no mesurée pendant la période covid	0
you were managed at home at the beginning and then hospitalized secondarily	66	male	1	0	0	0	0	0	0	0	0	smoking wenead		never	no	18-24,99	63	160	no	0	0	no	no	no	no	no	no	moderate	10	no performed	1	2	LWMH preventif 1	one injection /d ( enoxa 40)	one injection /d ( enoxa 40)	one injection /d ( enoxa 40)	inhospital pneumologist		4		hospitalisation necessity,respiratory aggravation	0			0	no	no		0
you were managed at home at the beginning and then hospitalized secondarily	82	male	1	1	1	1	0	0	0	0	0	smoking wenead		sometimes	ichemic cardiopathy	18-24,99	70	170	no	0	0	no	Yes	no	no	Aspegic ou Kardegic ou aspirine	antihypertenseurs / Glucophage	moderate	7	no performed	1	2	LWMH preventif 1	one injection /d ( enoxa 40)	one injection /d ( enoxa 40)	one injection /d ( enoxa 40)	inhospital pneumologist	17	17		good evolution, hospitalisation necessity	0			0	no	no	tension artérielle no mesurée pendant la période covid, tension mesurée par un medecin, vous avez gardé le meme traitement antihypertenseur	0
you were managed at home at the beginning and then hospitalized secondarily	68	female	1	1	0	0	0	0	0	0	0	no		never	no	18-24,99	74	175	no	0	0	no	no	no	no	no	no	moderate	30	performedandnormal	1	2	LWMH preventif 1	one injection /d ( enoxa 40)	one injection /d ( enoxa 40)	one injection /d ( enoxa 40)			7		good evolution	0			0	no	no		0
you were managed at home at the beginning and then hospitalized secondarily	87	female	1	1	0	0	0	0	0	0	0	no		never	no	18-24,99	60	158	no	0	0	no	no	no	no	no	no	moderate	15	performedandpathologique	1	2	LWMH preventif 1	one injection /d ( enoxa 40)	one injection /d ( enoxa 40)	one injection /d ( enoxa 40)	private pneumologist	10	10		good evolution	0			0	no	no		0
you were managed at home at the beginning and then hospitalized secondarily	52	male	1	1	0	0	0	0	0	0	0	no		sometimes	no	18-24,99	72	175	no	0	0	no	no	no	no	no	no	moderate	10	no performed	1	2	LWMH preventif 1	one injection /d ( enoxa 40)	no	no	private pneumologist		5		good evolution	0			0	no	no		0
you were managed at home at the beginning and then hospitalized secondarily	76	female	1	0	1	1	0	0	0	0	0	no		never	no	18-24,99	64	165	no	0	0	no	no	no	no	no	no	moderate	14	performedandpathologique	1	2	LWMH preventif 1	one injection /d ( enoxa 40)	one injection /d ( enoxa 40)	one injection /d ( enoxa 40)	private pneumologist		4		good evolution	0			0	no	no	vous avez changé de traitement antihypertensuer	0
you were managed at home at the beginning and then hospitalized secondarily	48	male	1	0	0	0	0	0	0	0	0	no		never	no	18-24,99	60	173	no	0	0	no	no	no	no	no	no	moderate	25	performedandpathologique	1	2	LWMH preventif 1	one injection /d ( enoxa 40)	one injection /d ( enoxa 40)	one injection /d ( enoxa 40)	inhospital pneumologist		22		good evolution	0			0	no	no		0
you were managed at home at the beginning and then hospitalized secondarily	21	female	1	0	0	0	0	0	0	0	0	no		never	no	18-24,99	54	165	no	0	0	no	no	no	no	no	no	moderate	10	no performed	1	2	LWMH preventif 1	no	one injection /d ( enoxa 40)	no			20		good evolution	0			0	no	no		0
you were managed in full at home	44	male	0	0	0	0	0	0	0	0	0	no		never	no	18-24,99	75	175	no	0	0	no	no	no	no	no	no	mild	45 j	no performed	1	1	DOA preventif	Rivaroxaban 10	Rivaroxaban 10	Rivaroxaban 10				15	good evolution	0			0	no	no		1
you were managed in full at home	82	male	0	0	0	1	0	0	0	0	0	no		never	no	18-24,99	70	170	no	0	0	no	no	no	no	no	no	mild	30	performedandnormal	1	1	DOA preventif	Rivaroxaban 10	no	no	private general doctor			15	good evolution	0			0	no	no		1
you were managed in full at home	82	male	0	0	0	1	0	0	0	0	0	no		never	no	18-24,99	70	170	no	0	0	no	no	no	no	no	no	mild	30	performedandnormal	1	1	DOA preventif	Rivaroxaban 10	no	no	private general doctor			15	good evolution	0			0	no	no		1
you were managed in full at home	35	male	0	0	0	0	0	0	0	0	0	active smoker		sometimes	no	18-24,99	70	170	no	0	0	no	no	no	no	no	no	mild	15	no performed	1	1	DOA preventif	Rivaroxaban 10	Rivaroxaban 10	Rivaroxaban 10				2	good evolution	0			0	no	no		1
you were managed in full at home	47	female	1	0	0	0	0	0	0	0	0	no		sometimes	no	18-24,99	56	156	no	0	1	Avortement < 1 mois	no	no	no	no	no	mild	10	no performed	1	1	DOA preventif	Rivaroxaban 10	no	no				10	good evolution	0			0	no	no		1
you were managed in full at home	65	male	1	0	0	1	0	0	0	0	1	smoking wenead		never	no	18-24,99	60	170	no	0	0	no	no	no	no	no	no	mild	10	no performed	1	1	DOA preventif	Rivaroxaban 10	Rivaroxaban 10	Rivaroxaban 10	inhospital cardiologist			10	good evolution	0			0	no	no		1
you were managed in full at home	26	female	1	0	0	0	0	0	0	0	0	no		sometimes	no	18-24,99	50	160	no	1	0	contraceptifs	no	no	no	no	no	mild	10	no performed	1	1	DOA preventif	Rivaroxaban 10	Rivaroxaban 10	Rivaroxaban 10	private general doctor			10	good evolution	0			0	no	no	tension artérielle no mesurée pendant la période covid	1
you were managed in full at home	87	female	0	0	1	0	0	0	0	0	0	no		never	no	18-24,99	72	170	no	0	0	no	no	no	no	no	no	mild	15	no performed	1	1	DOA preventif	Rivaroxaban 10	no	no	private general doctor	8			good evolution	0			0	no	no	tension mesurée par un medecin, vous avez gardé le meme traitement antihypertenseur	0
you were managed in full at home	42	female	0	0	1	0	0	0	0	0	0	no		Always	no	18-24,99	70	174	no	0	0	no	no	no	no	no	Tareg 80	mild	7	no performed	0	0	no	no	no	no	private general doctor				thromboembolic complications	1			0	no	no	tension artérielle no mesurée pendant la période covid, vous avez gardé le meme traitement antihypertenseur	1
you were managed in full at home	36	female	0	0	0	0	0	0	0	0	0	no		never	no	18-24,99	63	175	no	0	0	no	no	no	no	no	no	mild	7	no performed	0	0	no	no	no	no	private general doctor				thromboembolic complications	1	7	thrombophlebite	0	no	no		1
you were managed in full at home	38	female	0	0	0	0	0	0	0	0	0	no		sometimes	no	18-24,99	65	165	no	0	0	no	no	no	no	no	no	mild	12 j	no performed	0	0	no	no	no	no	private general doctor				sd post covid	0			0	no	no		1
you were managed in full at home	36	female	0	0	0	0	0	0	0	0	0	no		never	no	18-24,99	65	172	no	0	0	no	no	no	no	no	no	mild	10	no performed	0	0	no	no	no	no	Auto-prescription				hospitalisation necessity,respiratory aggravation	0			0	no	no		1
you were managed in full at home	54	male	0	0	0	0	0	0	0	0	0	no		never	no	18-24,99	65	175	no	0	0	no	no	no	no	no	no	mild	15	performedandnormal	0	0	no	no	no	no	private pneumologist				hospitalisation necessity,respiratory aggravation	0			0	no	no		1
you were managed in full at home	45	male	0	0	0	0	0	0	0	0	0	no		Always	no	18-24,99	86	190	no	0	0	no	no	no	no	no	no	mild	8	no performed	0	0	no	no	no	no	private general doctor				hypertension et insuffisance cardiaque	0			0	no	Yes		1
you were managed in full at home	19	male	0	0	0	0	0	0	0	0	0	no		sometimes	no	18-24,99	69	173	no	0	0	no	no	no	no	no	no	mild	14	no performed	0	0	no	no	no	no	inhospital general doctor				good evolution, epistaxis sous aspegic	0			0	saignement minime (epistaxis, gingivorragie, ...)	Yes		1
you were managed in full at home	23	female	0	0	0	0	0	0	0	0	0	no		never	no	18-24,99	65	164	no	0	0	no	no	no	no	no	VITAMINOTHERAPIE ZINC	mild	6	performedandnormal	0	0	no	no	no	no	private general doctor				good evolution, ANOSMIE	0			0	no	no		1
you were managed in full at home	29	female	0	0	0	0	0	0	0	0	0	no		never	no	18-24,99	56	174	no	0	0	no	no	no	no	no	no	mild	3	no performed	0	0	no	no	no	no	inhospital general doctor				good evolution	0			0	no	no		1
you were managed in full at home	23	male	0	0	0	0	0	0	0	0	0	active smoker	365	Always	no	18-24,99	55	165	no	0	0	no	no	no	no	no	no	mild	10	no performed	0	0	no	no	no	no	Résident SAMU				good evolution	0			0	no	no		1
you were managed in full at home	23	male	0	0	0	0	0	0	0	0	0	active smoker	365	Always	no	18-24,99	55	165	no	0	0	no	no	no	no	no	no	mild	10	no performed	0	0	no	no	no	no	Résident SAMU				good evolution	0			0	no	no		1
you were managed in full at home	33	male	0	0	0	0	0	0	0	0	0	no		never	no	18-24,99	70	175	no	0	0	no	no	no	no	no	no	mild	30	no performed	0	0	no	no	no	no	Auto-prescription				good evolution	0			0	no	no		1
you were managed in full at home	52	female	0	0	0	0	0	0	0	0	0	no		Always	no	18-24,99	60	155	no	0	0	no	no	no	no	no	no	mild	16	no performed	0	0	no	no	no	no	private general doctor				good evolution	0			0	no	no		1
you were managed in full at home	23	male	0	0	0	0	0	0	0	0	0	no		sometimes	no	18-24,99	80	179	no	0	0	no	no	no	no	no	no	mild	7	no performed	0	0	no	no	no	no					good evolution	0			0	no	no		1
you were managed in full at home	20	male	0	0	0	0	0	0	0	0	0	no		Always	no	18-24,99	80	179	no	0	0	no	no	no	no	no	no	mild	7	no performed	0	0	no	no	no	no	private general doctor				good evolution	0			0	no	no		1
you were managed in full at home	37	male	0	0	0	0	0	0	0	0	0	active smoker	20	sometimes	no	18-24,99	79	178	no	0	0	no	no	no	no	no	no	mild	10	no performed	0	0	no	no	no	no	inhospital general doctor	10			good evolution	0			0	no	Yes		1
you were managed in full at home	68	male	0	0	1	0	0	0	0	0	0	no		never	palpitation	18-24,99	72	170	asthma	0	0	no	no	no	no	Aspegic ou Kardegic ou aspirine	adex	mild	15	no performed	0	0	no	no	no	no	inhospital general doctor				good evolution	0			0	no	no	tension mesurée par un medecin, tension equilibrée inferieur ou eqgal 140/90	1
you were managed in full at home	37	male	0	0	0	0	0	0	0	0	0	no		never	no	18-24,99	72	170	no	0	0	no	no	no	no	no	no	mild	5	no performed	0	0	no	no	no	no	private general doctor				good evolution	0			0	no	no		1
you were managed in full at home	61	male	0	1	1	0	0	0	0	0	0	no		never	no	18-24,99	72	170	no	0	0	no	no	no	no	no	no	mild	9	no performed	0	0	no	no	no	no	inhospital pneumologist				good evolution	0			0	no	no	tension arterielle mesurée pendant covid par vous meme, tension equilibrée inferieur ou eqgal 140/90, vous avez gardé le meme traitement antihypertenseur	1
you were managed in full at home	49	male	0	0	0	0	0	0	0	0	0	active smoker	2	never	no	18-24,99	86	186	no	0	0	no	no	no	no	no	no	mild	5	no performed	0	0	no	no	no	no	Ordonnance pris avec le résultat de PCR				good evolution	0			0	no	no		1
you were managed in full at home	33	female	0	0	0	0	0	0	1	0	0	no		never	no	18-24,99	77	176	no	0	0	no	no	no	no	no	no	mild	12	no performed	0	0	no	no	no	no					good evolution	0			0	no	no		1
you were managed in full at home	32	male	0	0	0	0	0	0	0	0	0	active smoker	20 pa	never	no	18-24,99	85	185	no	0	0	no	no	no	no	no	no	mild	25 j	no performed	0	0	no	no	no	no	inhospital general doctor				good evolution	0			0	no	no		1
you were managed in full at home	40	female	0	0	0	0	0	0	0	0	0	no		never	no	18-24,99	76	175	no	0	0	no	no	no	no	no	no	mild	45 jours	no performed	0	0	no	no	no	no	private cardiologist				good evolution	0			0	no	no		1
you were managed in full at home	33	female	0	0	0	0	0	0	0	0	0	no		never	no	18-24,99	70	168	no	0	0	no	no	no	no	no	no	mild	7	no performed	0	0	no	no	no	no	private general doctor				good evolution	0			0	no	no		1
you were managed in full at home	27	female	0	0	0	0	0	0	0	0	0	no		sometimes	no	18-24,99	70	168	no	0	0	no	no	no	no	no	no	mild	12	no performed	0	0	no	no	no	no	inhospital pneumologist				good evolution	0			0	no	Yes		1
you were managed in full at home	45	male	0	0	0	0	0	0	0	0	0	active smoker	20*15 CIG	Always	no	18-24,99	83	183	no	0	0	no	no	no	no	no	no	mild	1	no performed	0	0	no	no	no	no	Auto-prescription				good evolution	0			0	no	no		1
you were managed in full at home	35	male	0	0	0	0	0	0	0	0	0	active smoker		never	no	18-24,99	75	174	chronic bronchopneumoathy	0	0	no	no	no	no	no	no	mild	7	no performed	0	0	no	no	no	no	inhospital general doctor				good evolution	0			0	no	no		1
you were managed in full at home	30	female	0	0	0	0	0	0	0	0	0	no		sometimes	no	18-24,99	75	174	no	0	0	no	no	no	no	no	no	mild	4	no performed	0	0	no	no	no	no					good evolution	0			0	no	no		1
you were managed in full at home	25	female	0	0	0	0	0	0	0	0	0	no		never	no	18-24,99	65	162	no	0	0	no	no	no	no	no	no	mild	4	no performed	0	0	no	no	no	no					good evolution	0			0	no	no		1
you were managed in full at home	47	female	0	1	0	0	0	0	0	0	0	no		sometimes	no	18-24,99	69	167	no	0	0	no	no	no	no	no	no	mild	30	no performed	0	0	no	no	no	no	inhospital general doctor				good evolution	0			0	no	no		1
you were managed in full at home	28	female	0	0	0	0	0	0	0	0	0	no		never	no	18-24,99	74	173	no	0	0	no	no	no	no	no	no	mild	30	no performed	0	0	no	no	no	no	private general doctor				good evolution	0			0	no	no		1
you were managed in full at home	36	male	0	0	0	0	0	0	0	0	0	no		never	no	18-24,99	80	180	no	0	0	no	no	no	no	no	no	mild	15	no performed	0	0	no	no	no	no	private general doctor				good evolution	0			0	no	no	tension artérielle no mesurée pendant la période covid	1
you were managed in full at home	54	male	0	0	0	0	0	0	0	0	0	active smoker		never	no	18-24,99	80	180	no	0	0	no	no	no	no	no	no	mild	10	performedandpathologique	0	0	no	no	no	no					good evolution	0			0	no	no		1
you were managed in full at home	32	female	0	0	0	0	0	0	0	0	0	no		never	no	18-24,99	60	156	no	0	0	no	no	no	no	no	no	mild	7	no performed	0	0	no	no	no	no	Auto-prescription				good evolution	0			0	no	no	tension artérielle no mesurée pendant la période covid	1
you were managed in full at home	31	female	0	0	0	0	0	0	0	0	0	no		never	no	18-24,99	60	156	no	0	0	no	no	no	no	no	no	mild	7	no performed	0	0	no	no	no	no	Auto-prescription				good evolution	0			0	no	no		1
you were managed in full at home	66	male	0	0	1	0	0	0	0	0	0	no		never	no	18-24,99	78	178	apnea syndrom	0	0	no	no	no	no	no	no	mild	10	no performed	0	0	no	no	no	no	private general doctor				good evolution	0			0	no	no	tension arterielle mesurée pendant covid par vous meme, tension equilibrée inferieur ou eqgal 140/90, vous avez gardé le meme traitement antihypertenseur	1
you were managed in full at home	30	female	0	0	0	0	0	0	0	0	0	no		sometimes	no	18-24,99	67	165	no	0	0	no	no	no	no	no	no	mild	7	no performed	0	0	no	no	no	no	Auto-prescription				good evolution	0			0	no	no		1
you were managed in full at home	43	female	0	0	0	0	0	0	1	0	0	no		never	palpitation	18-24,99	67	165	no	0	0	no	no	no	no	no	thyrozol / antidépresseurs	mild	7 j	no performed	0	0	no	no	no	no					good evolution	0			0	no	no		1
you were managed in full at home	26	female	0	0	0	0	0	0	0	0	0	no		Always	no	18-24,99	67	165	no	0	0	no	no	no	no	no	no	mild	30	no performed	0	0	no	no	no	no	private general doctor				good evolution	0			0	no	no		1
you were managed in full at home	45	female	0	0	0	0	0	0	0	0	0	no		sometimes	no	18-24,99	67	165	asthma	0	0	no	no	no	no	no	no	mild	7	no performed	0	0	no	no	no	no	private general doctor				good evolution	0			0	no	no		1
you were managed in full at home	36	female	0	0	0	0	0	0	0	0	0	no		Always	no	18-24,99	63	160	no	0	0	no	no	no	no	no	no	mild	15	no performed	0	0	no	no	no	no	inhospital general doctor				good evolution	0			0	no	no		1
you were managed in full at home	23	female	0	0	0	0	0	0	0	0	0	no		never	no	18-24,99	63	160	no	0	0	no	no	no	no	no	no	mild	2 j	no performed	0	0	no	no	no	no					good evolution	0			0	no	no		1
you were managed in full at home	35	male	0	0	0	0	0	0	0	0	0	no		sometimes	no	18-24,99	84	185	no	0	0	no	no	no	no	no	no	mild	25j	no performed	0	0	no	no	no	no		0	0	0	good evolution	0			0	no	no		1
you were managed in full at home	45	male	0	0	0	0	0	0	0	0	0	no		sometimes	no	18-24,99	76	176	no	0	0	no	no	no	no	no	no	mild	7	no performed	0	0	no	no	no	no	private general doctor				good evolution	0			0	no	no		1
you were managed in full at home	44	female	0	0	0	0	0	0	0	0	0	no		never	no	18-24,99	62	159	no	0	0	no	no	no	no	no	no	mild	12	no performed	0	0	no	no	no	no	private general doctor				good evolution	0			0	no	no		1
you were managed in full at home	24	female	0	0	0	0	0	0	0	0	0	no		never	no	18-24,99	70	169	no	0	0	no	no	no	no	no	no	mild	5	no performed	0	0	no	no	no	no	inhospital general doctor				good evolution	0			0	no	no		1
you were managed in full at home	26	male	0	0	0	0	0	0	0	0	0	no		never	no	18-24,99	70	169	no	0	0	no	no	no	no	no	no	mild	3	no performed	0	0	no	no	no	no	private general doctor				good evolution	0			0	no	no		1
you were managed in full at home	25	male	0	0	0	0	0	0	0	0	0	smoking wenead		sometimes	no	18-24,99	75	175	no	0	0	no	no	no	no	no	no	mild	10	no performed	0	0	no	no	no	no	private general doctor				good evolution	0			0	no	no		1
you were managed in full at home	33	female	0	0	0	0	0	0	0	0	0	no		sometimes	no	18-24,99	69	168	no	0	0	no	no	no	no	no	no	mild	4	no performed	0	0	no	no	no	no	private general doctor				good evolution	0			0	no	no		1
you were managed in full at home	18	female	0	0	0	0	0	0	0	0	0	no		sometimes	no	18-24,99	64	162	no	0	0	no	no	no	no	no	no	mild	8	no performed	0	0	no	no	no	no	inhospital general doctor				good evolution	0			0	no	no		1
you were managed in full at home	39	female	0	0	0	0	0	0	0	0	0	no		never	no	18-24,99	64	162	no	0	0	no	no	no	no	no	allergica	mild	9	no performed	0	0	no	no	no	no	private general doctor				good evolution	0			0	no	no		1
you were managed in full at home	25	male	0	0	0	0	0	0	0	0	0	no		sometimes	no	18-24,99	68	167	no	0	0	no	no	no	no	no	no	mild	2	no performed	0	0	no	no	no	no	Auto-prescription				good evolution	0			0	no	no		1
you were managed in full at home	24	female	0	0	0	0	0	0	0	0	0	no		never	no	18-24,99	68	167	no	0	0	no	no	no	no	no	no	mild	21	no performed	0	0	no	no	no	no	private general doctor				good evolution	0			0	no	no		1
you were managed in full at home	29	female	0	0	0	0	0	0	0	0	0	no		sometimes	no	18-24,99	72	172	chronic bronchopneumoathy	0	0	no	no	no	no	no	no	mild	6	no performed	0	0	no	no	no	no	Auto-prescription				good evolution	0			0	no	no	tension artérielle no mesurée pendant la période covid	1
you were managed in full at home	29	female	0	0	0	0	0	0	0	0	0	no		never	no	18-24,99	67	166	no	0	0	no	no	no	no	no	no	mild	8	no performed	0	0	no	no	no	no					good evolution	0			0	no	no		1
you were managed in full at home	20	female	0	0	0	0	0	0	0	0	0	no		never	no	18-24,99	66	165	no	0	0	no	no	no	no	no	no	mild	7	no performed	0	0	no	no	no	no	private general doctor				good evolution	0			0	no	no		1
you were managed in full at home	46	male	0	0	0	0	0	0	0	0	0	smoking wenead		never	no	18-24,99	70	170	no	0	0	no	no	no	no	no	no	mild	4 à 7	no performed	0	0	no	no	no	no	private general doctor				good evolution	0			0	no	no		1
you were managed in full at home	70	male	0	1	1	0	0	0	0	0	0	no		never	no	18-24,99	70	170	no	0	0	no	no	no	no	Aspegic ou Kardegic ou aspirine	no	mild	10	no performed	0	0	no	no	no	no	inhospital general doctor				good evolution	0			0	no	Yes	tension artérielle no mesurée pendant la période covid, vous avez gardé le meme traitement antihypertenseur	1
you were managed in full at home	42	female	0	0	0	0	0	0	0	0	0	no		sometimes	no	18-24,99	70	170	no	0	0	no	no	no	no	no	no	mild	10	no performed	0	0	no	no	no	no	private general doctor				good evolution	0			0	no	no		1
you were managed in full at home	35	female	0	0	0	0	0	0	0	0	0	no		Always	no	18-24,99	70	170	no	0	0	no	no	no	no	no	no	mild	10	no performed	0	0	no	no	no	no	private general doctor				good evolution	0			0	no	no		1
you were managed in full at home	30	male	0	0	0	0	0	0	0	0	0	no		sometimes	no	18-24,99	70	170	no	0	0	no	no	no	no	no	no	mild	18	no performed	0	0	no	no	no	no	private general doctor				good evolution	0			0	no	no		1
you were managed in full at home	43	male	0	0	0	0	0	0	0	0	0	smoking wenead		sometimes	no	18-24,99	70	170	no	0	0	no	no	no	no	no	no	mild	4 J	no performed	0	0	no	no	no	no	private general doctor				good evolution	0			0	no	no		1
you were managed in full at home	25	female	0	0	0	0	0	0	0	0	0	no		sometimes	no	18-24,99	70	170	no	0	0	no	no	no	no	no	no	mild	10	no performed	0	0	no	no	no	no	private general doctor				good evolution	0			0	no	no		1
you were managed in full at home	26	female	0	0	0	0	0	0	0	0	0	no		sometimes	no	18-24,99	62	160	no	0	0	no	no	no	no	no	no	mild	7	no performed	0	0	no	no	no	no					good evolution	0			0	no	no		1
you were managed in full at home	34	male	0	0	0	0	0	0	0	0	0	no		never	no	18-24,99	62	160	no	0	0	no	no	no	no	no	no	mild	4	no performed	0	0	no	no	no	no	inhospital general doctor				good evolution	0			0	no	Yes		1
you were managed in full at home	60	male	0	1	1	1	0	0	0	0	0	no		never	no	18-24,99	75	176	no	0	0	no	no	no	no	Aspegic ou Kardegic ou aspirine	no	mild	11j	performedandpathologique	0	0	no	no	no	no	inhospital general doctor			5	good evolution	0			0	no	no	tension artérielle no mesurée pendant la période covid, vous avez gardé le meme traitement antihypertenseur	1
you were managed in full at home	33	male	0	0	0	0	0	0	0	0	0	no		sometimes	no	18-24,99	73	174	no	0	0	no	no	no	no	no	no	mild	15	no performed	0	0	no	no	no	no	private general doctor				good evolution	0			0	no	Yes		1
you were managed in full at home	40	female	0	0	0	0	0	0	0	0	0	no		never	no	18-24,99	68	168	no	0	0	no	no	no	no	no	no	mild	5 semaines	no performed	0	0	no	no	no	no	private general doctor				good evolution	0			0	no	no		1
you were managed in full at home	29	female	0	0	0	0	0	0	0	0	0	no		sometimes	no	18-24,99	64	163	no	0	0	no	no	no	no	no	no	mild	7	no performed	0	0	no	no	no	no	private general doctor				good evolution	0			0	no	no		1
you were managed in full at home	45	male	0	0	0	0	0	0	0	0	0	no		Always	no	18-24,99	78	180	no	0	0	no	no	no	no	no	no	mild	20	no performed	0	0	no	no	no	no	private general doctor				good evolution	0			0	no	no		1
you were managed in full at home	30	female	0	0	0	0	0	0	0	0	0	no		never	no	18-24,99	60	158	no	0	0	no	no	no	no	no	no	mild	7	no performed	0	0	no	no	no	no	Auto-prescription				good evolution	0			0	no	no		1
you were managed in full at home	30	female	0	0	0	0	0	0	0	0	0	no		sometimes	no	18-24,99	67	167	no	0	0	no	no	no	no	no	no	mild	9	no performed	0	0	no	no	no	no	private general doctor				good evolution	0			0	no	no		1
you were managed in full at home	30	female	0	0	0	0	0	0	0	0	0	no		sometimes	no	18-24,99	67	167	no	0	0	no	no	no	no	no	no	mild	15	no performed	0	0	no	no	no	no					good evolution	0			0	no	no		1
you were managed in full at home	35	female	0	0	0	0	0	0	0	0	0	no		never	no	18-24,99	67	167	no	0	0	no	no	no	no	no	no	mild	8	no performed	0	0	no	no	no	no					good evolution	0			0	no	no		1
you were managed in full at home	35	female	0	0	0	0	0	0	0	0	0	no		never	no	18-24,99	63	162	no	0	0	no	no	no	no	no	no	mild	15	no performed	0	0	no	no	no	no					good evolution	0			0	no	no		1
you were managed in full at home	61	female	0	0	1	0	0	0	0	0	0	no		never	no	18-24,99	54	150	no	0	0	no	no	no	no	no	antihypertenseur	mild	20	no performed	0	0	no	no	no	no	private general doctor				good evolution	0			0	no	no	tension mesurée par un medecin, tension equilibrée inferieur ou eqgal 140/90, vous avez gardé le meme traitement antihypertenseur	1
you were managed in full at home	33	female	0	0	0	0	0	0	0	0	0	no		never	no	18-24,99	83	186	no	0	0	no	no	no	no	no	no	mild	11	no performed	0	0	no	no	no	no					good evolution	0			0	no	no		1
you were managed in full at home	29	male	0	0	0	0	0	0	0	0	0	no		Always	no	18-24,99	80	183	no	0	0	no	no	no	no	no	no	mild	7	no performed	0	0	no	no	no	no					good evolution	0			0	no	no		1
you were managed in full at home	28	female	0	0	0	0	0	0	0	0	0	no		never	no	18-24,99	69	170	no	0	0	no	no	no	no	no	no	mild	6	no performed	0	0	no	no	no	no	inhospital general doctor				good evolution	0			0	no	no		1
you were managed in full at home	35	female	0	0	0	0	0	0	0	0	0	active smoker	336	never	no	18-24,99	65	165	asthma	0	0	no	no	no	no	no	no	mild	10	no performed	0	0	no	no	no	no	private general doctor				good evolution	0			0	no	no		1
you were managed in full at home	22	female	0	0	0	0	0	0	0	0	0	no		never	no	18-24,99	65	165	no	0	0	no	no	no	no	no	no	mild	12	no performed	0	0	no	no	no	no	private general doctor				good evolution	0			0	no	no		1
you were managed in full at home	40	female	0	0	1	0	0	0	0	0	0	no		sometimes	no	18-24,99	64	164	no	0	0	no	no	no	no	no	anti-hypertenseurs	mild	6 jours	no performed	0	0	no	no	no	no	private general doctor				good evolution	0			0	no	no	tension artérielle no mesurée pendant la période covid, vous avez gardé le meme traitement antihypertenseur	1
you were managed in full at home	43	female	0	0	0	0	0	0	0	0	0	no		never	no	18-24,99	64	164	no	0	0	no	no	no	no	no	no	mild	7	no performed	0	0	no	no	no	no	private general doctor				good evolution	0			0	no	no		1
you were managed in full at home	24	female	0	0	0	0	0	0	0	0	0	no		sometimes	no	18-24,99	60	159	no	0	0	no	no	no	no	no	no	mild	8	no performed	0	0	no	no	no	no	private pneumologist				good evolution	0			0	no	Yes		1
you were managed in full at home	27	female	0	0	0	0	0	0	0	0	0	no		never	no	18-24,99	60	159	no	0	0	no	no	no	no	no	no	mild	15	no performed	0	0	no	no	no	no	private general doctor				good evolution	0			0	no	no		1
you were managed in full at home	59	male	0	0	0	0	0	0	0	0	0	no		Always	no	18-24,99	81	185	no	0	0	no	no	no	no	no	no	mild	14	no performed	0	0	no	no	no	no	Auto-prescription				good evolution	0			0	no	no		1
you were managed in full at home	52	male	0	0	0	0	0	0	0	0	0	no		sometimes	no	18-24,99	66	167	no	0	0	no	no	no	no	no	no	mild	3	no performed	0	0	no	no	no	no	inhospital general doctor				good evolution	0			0	no	Yes		1
you were managed in full at home	27	male	0	0	0	0	0	0	0	0	0	active smoker	48	never	no	18-24,99	85	190	no	0	0	no	no	no	no	no	no	mild	7	no performed	0	0	no	no	no	no	private general doctor				good evolution	0			0	no	no		1
you were managed in full at home	25	female	0	0	0	0	0	0	0	0	0	no		Always	no	18-24,99	68	170	no	0	0	no	no	no	no	no	no	mild	15 j	no performed	0	0	no	no	no	no	private general doctor				good evolution	0			0	no	no		1
you were managed in full at home	18	male	0	0	0	0	0	0	0	0	0	no		sometimes	no	18-24,99	72	175	asthma	0	0	no	no	no	no	no	no	mild	1 mois	no performed	0	0	no	no	no	no	Auto-prescription				good evolution	0			0	no	no		1
you were managed in full at home	34	female	0	0	0	0	0	0	0	0	0	no		sometimes	no	18-24,99	64	165	no	0	0	no	no	no	no	no	no	mild	10	no performed	0	0	no	no	no	no	private pneumologist				good evolution	0			0	no	no		1
you were managed in full at home	46	female	0	0	0	0	0	0	0	0	0	no		never	no	18-24,99	60	160	no	0	0	no	no	no	no	no	no	mild	30 jours	no performed	0	0	no	no	no	no	private general doctor				good evolution	0			0	no	no		1
you were managed in full at home	57	male	0	0	0	0	0	0	0	0	0	no		Always	no	18-24,99	60	160	no	0	0	no	no	no	no	no	no	mild	5	no performed	0	0	no	no	no	no	Médecin de circuit covid				good evolution	0			0	no	no		1
you were managed in full at home	50	female	0	0	0	0	0	0	0	0	0	no		sometimes	no	18-24,99	60	160	no	0	0	no	no	no	no	no	no	mild	7	no performed	0	0	no	no	no	no					good evolution	0			0	no	Yes		1
you were managed in full at home	41	female	0	0	0	0	0	0	0	0	0	no		never	no	18-24,99	60	160	no	0	0	no	no	no	no	no	no	mild	16	no performed	0	0	no	no	no	no	inhospital general doctor				good evolution	0			0	no	no		1
you were managed in full at home	46	female	0	0	0	0	0	0	0	0	0	no		never	no	18-24,99	60	160	no	0	0	no	no	no	no	no	no	mild	13 j	no performed	0	0	no	no	no	no	private general doctor				good evolution	0			0	no	no		1
you were managed in full at home	42	female	0	0	0	1	0	0	0	0	0	no		never	no	18-24,99	63	164	no	0	0	no	no	no	no	no	no	mild	20	no performed	0	0	no	no	no	no	inhospital general doctor				good evolution	0			0	no	no		1
you were managed in full at home	40	female	0	1	0	0	0	0	0	0	0	no		never	no	18-24,99	57	156	no	0	0	no	no	no	no	no	no	mild	15	no performed	0	0	no	no	no	no	inhospital general doctor				good evolution	0			0	no	no		1
you were managed in full at home	26	female	0	0	0	0	0	0	0	0	0	no		sometimes	no	18-24,99	57	156	asthma	0	0	osteoporose	no	no	no	no	no	mild	30	no performed	0	0	no	no	no	no					good evolution	0			0	no	no		1
you were managed in full at home	20	male	0	0	0	0	0	0	0	0	0	active smoker		sometimes	no	18-24,99	62	163	no	0	0	no	no	no	no	no	no	mild	11	no performed	0	0	no	no	no	no					good evolution	0			0	no	no		1
you were managed in full at home	28	female	1	0	0	0	0	0	0	0	0	no		sometimes	no	18-24,99	65	167	no	0	0	no	Yes	no	no	no	no	mild	10	no performed	0	0	no	no	no	no					good evolution	0			0	no	no		1
you were managed in full at home	67	male	0	0	1	0	0	0	0	0	0	no		sometimes	no	18-24,99	65	167	no	0	0	no	no	no	no	Aspegic ou Kardegic ou aspirine	Tensopril et Amlodis	mild	7	no performed	0	0	no	no	no	no	Ordonnance pris avec le résultat de PCR				good evolution	0			0	no	no	tension equilibrée inferieur ou eqgal 140/90, vous avez gardé le meme traitement antihypertenseur	1
you were managed in full at home	57	male	0	0	0	0	0	0	0	0	0	active smoker	20 Pa	sometimes	no	18-24,99	65	167	no	0	0	no	no	no	no	no	no	mild	10	no performed	0	0	no	no	no	no					good evolution	0			0	no	no		1
you were managed in full at home	29	male	0	0	0	0	0	0	0	0	0	active smoker		sometimes	no	18-24,99	78	183	no	0	0	no	no	no	no	no	no	mild	7	no performed	0	0	no	no	no	no					good evolution	0			0	no	no		1
you were managed in full at home	44	female	0	0	0	0	0	0	0	0	0	no		Always	no	18-24,99	60	161	no	0	0	no	no	no	no	no	no	mild	20	no performed	0	0	no	no	no	no	inhospital pneumologist				good evolution	0			0	no	Yes		1
you were managed in full at home	41	female	0	0	0	0	0	0	0	0	0	no		sometimes	heart failure	18-24,99	63	165	no	0	0	no	no	no	no	no	cardensiel	mild	12	no performed	0	0	no	no	no	no	private cardiologist				good evolution	0			0	no	no		1
you were managed in full at home	29	female	0	0	0	0	0	0	0	0	0	no		Always	no	18-24,99	57	157	no	0	0	no	no	no	no	no	no	mild	20	no performed	0	0	no	no	no	no	private general doctor				good evolution	0			0	no	Yes		1
you were managed in full at home	28	male	0	0	0	0	0	0	0	0	0	smoking wenead		never	no	18-24,99	70	174	no	0	0	no	no	no	no	no	no	mild	5 JOURS	no performed	0	0	no	no	no	no	inhospital general doctor				good evolution	0			0	no	no		1
you were managed in full at home	31	female	0	0	0	0	0	0	0	0	0	no		never	no	18-24,99	74	179	no	0	0	no	no	no	no	no	no	mild	12	no performed	0	0	no	no	no	no	private general doctor				good evolution	0			0	no	no		1
you were managed in full at home	28	male	0	0	0	0	0	0	0	0	0	active smoker	12	sometimes	no	18-24,99	85	192	no	0	0	no	no	no	no	no	no	mild	10	no performed	0	0	no	no	no	no	Auto-prescription				good evolution	0			0	no	no		1
you were managed in full at home	25	male	0	0	0	0	0	0	0	0	0	Chicha		Always	no	18-24,99	73	178	allergia	0	0	no	no	no	no	no	no	mild	11 jours	no performed	0	0	no	no	no	no	inhospital general doctor				good evolution	0			0	no	no		1
you were managed in full at home	21	female	0	0	0	0	0	0	0	0	0	no		never	no	18-24,99	65	168	no	0	0	no	no	no	no	no	no	mild	14	no performed	0	0	no	no	no	no					good evolution	0			0	no	Yes		1
you were managed in full at home	23	female	0	0	0	0	0	0	0	0	0	no		never	no	18-24,99	65	168	no	0	0	no	no	Hemorragie intra cerebrale	no	no	no	mild	15	no performed	0	0	no	no	no	no					good evolution	0			0	no	no		1
you were managed in full at home	40	female	1	0	0	0	0	0	0	0	0	no		sometimes	no	18-24,99	65	168	no	1	0	contraceptifs	no	no	no	no	no	mild	7	no performed	0	0	no	no	no	no	private general doctor				good evolution	0			0	no	no		1
you were managed in full at home	50	male	0	0	0	0	0	0	0	0	0	no		never	no	18-24,99	65	168	no	0	0	no	no	no	no	no	no	mild	5	no performed	0	0	no	no	no	no	private general doctor				good evolution	0			0	no	no		1
you were managed in full at home	37	female	0	0	0	0	0	0	0	0	0	no		never	no	18-24,99	55	155	no	0	0	no	no	no	no	no	no	mild	15	no performed	0	0	no	no	no	no	Ordonnance pris avec le résultat de PCR				good evolution	0			0	no	no		1
you were managed in full at home	32	female	0	0	0	0	0	0	0	0	0	no		sometimes	no	18-24,99	60	162	no	0	0	no	no	no	no	no	no	mild	7	no performed	0	0	no	no	no	no	inhospital pneumologist				good evolution	0			0	no	no		1
you were managed in full at home	65	male	0	0	1	1	0	0	0	0	0	active smoker	40	sometimes	heart failure	18-24,99	60	162	asthma	0	0	no	no	no	no	no	no	mild	2	no performed	0	0	no	no	no	no					good evolution	0			0	no	no	tension equilibrée inferieur ou eqgal 140/90	1
you were managed in full at home	20	female	0	0	0	0	0	1	0	0	0	no		sometimes	no	18-24,99	60	162	no	0	0	no	no	no	no	no	no	mild	9	no performed	0	0	no	no	no	no					good evolution	0			0	no	no		1
you were managed in full at home	20	female	0	0	0	0	0	0	0	0	0	no		sometimes	no	18-24,99	60	162	no	0	0	no	no	no	no	no	no	mild	10j	no performed	0	0	no	no	no	no	Dr ben jmeaa	07j aspegic100			good evolution	0			0	no	Yes		1
you were managed in full at home	28	male	0	0	0	0	0	0	0	0	0	active smoker	2	never	no	18-24,99	70	175	no	0	0	no	no	no	no	no	no	mild	7	no performed	0	0	no	no	no	no	private general doctor				good evolution	0			0	no	no	tension artérielle no mesurée pendant la période covid	1
you were managed in full at home	26	male	0	0	0	0	0	0	0	0	0	no		sometimes	no	18-24,99	66	170	no	0	0	no	no	no	no	no	no	mild	10	no performed	0	0	no	no	no	no					good evolution	0			0	no	no		1
you were managed in full at home	27	female	0	0	0	0	0	0	0	0	0	no		never	no	18-24,99	66	170	no	0	0	no	no	no	no	no	no	mild	13	no performed	0	0	no	no	no	no	private general doctor				good evolution	0			0	no	no		1
you were managed in full at home	32	male	0	0	1	0	0	0	0	0	0	smoking wenead		sometimes	no	18-24,99	66	170	no	0	0	no	no	no	no	no	hypoten	mild	5	no performed	0	0	no	no	no	no	inhospital general doctor				good evolution	0			0	no	Yes	tension mesurée par un medecin, tension equilibrée inferieur ou eqgal 140/90, vous avez gardé le meme traitement antihypertenseur	1
you were managed in full at home	58	male	0	0	0	0	0	0	0	0	0	no		never	no	18-24,99	65	169	no	0	0	no	no	no	no	no	no	mild	15	no performed	0	0	no	no	no	no	Auto-prescription				good evolution	0			0	no	no		1
you were managed in full at home	31	female	0	0	0	0	0	0	0	0	0	no		never	no	18-24,99	65	169	no	0	0	no	no	no	no	no	no	mild	3 joure	no performed	0	0	no	no	no	no	private cardiologist				good evolution	0			0	no	no		1
you were managed in full at home	35	male	0	0	0	0	0	0	0	0	0	smoking wenead		sometimes	no	18-24,99	77	184	no	0	0	no	no	no	no	no	no	mild	10	no performed	0	0	no	no	no	no	inhospital pneumologist				good evolution	0			0	no	no		1
you were managed in full at home	32	female	1	0	0	0	0	0	0	0	0	no		Always	no	18-24,99	68	173	no	0	1	Avortement < 1 mois	no	no	no	no	no	mild	3	no performed	0	0	no	no	no	no					good evolution	0			0	no	no		1
you were managed in full at home	44	female	0	0	1	0	0	0	0	0	0	no		never	no	18-24,99	64	168	no	0	0	no	no	no	no	no	cardencil	mild	10	no performed	0	0	no	no	no	no					good evolution	0			0	no	no	tension mesurée par un medecin	1
you were managed in full at home	23	female	0	0	0	0	0	0	0	0	0	no		never	no	18-24,99	58	160	no	0	0	no	no	no	no	no	no	mild	30	no performed	0	0	no	no	no	no	private general doctor				good evolution	0			0	no	no		1
you were managed in full at home	25	female	0	0	0	0	0	0	0	0	0	no		never	no	18-24,99	58	160	no	0	0	no	no	no	no	no	no	mild	18	no performed	0	0	no	no	no	no	private general doctor				good evolution	0			0	no	no		1
you were managed in full at home	53	female	0	0	0	0	0	0	0	0	0	no		sometimes	no	18-24,99	58	160	no	0	0	no	no	no	no	no	no	mild	15	no performed	0	0	no	no	no	no	private general doctor				good evolution	0			0	no	no		1
you were managed in full at home	46	female	0	0	0	0	0	0	0	0	0	no		never	no	18-24,99	58	160	no	0	0	no	no	no	no	no	no	mild	4	no performed	0	0	no	no	no	no	inhospital pneumologist				good evolution	0			0	no	no		1
you were managed in full at home	30	male	0	0	0	0	0	0	0	0	0	no		never	no	18-24,99	67	172	no	0	0	no	no	no	no	no	no	mild	10	no performed	0	0	no	no	no	no					good evolution	0			0	no	no		1
you were managed in full at home	33	male	0	0	0	0	0	0	0	0	0	no		Always	no	18-24,99	75	182	no	0	0	no	no	no	no	no	no	mild	7	no performed	0	0	no	no	no	no	private general doctor				good evolution	0			0	no	no		1
you were managed in full at home	27	female	0	0	0	1	0	0	0	0	0	no		sometimes	no	18-24,99	70	176	no	0	0	no	no	no	no	no	no	mild	10	no performed	0	0	no	no	no	no					good evolution	0			0	no	no		1
you were managed in full at home	34	female	0	0	0	0	0	0	0	0	0	no		Always	no	18-24,99	60	163	no	0	0	no	no	no	no	no	no	mild	3	no performed	0	0	no	no	no	no	Auto-prescription				good evolution	0			0	no	no		1
you were managed in full at home	30	female	0	0	0	0	0	0	0	0	0	no		sometimes	no	18-24,99	69	175	no	0	0	no	no	no	no	no	no	mild	10	no performed	0	0	no	no	no	no	private general doctor				good evolution	0			0	no	Yes		1
you were managed in full at home	68	female	0	0	0	1	0	0	0	0	0	no		sometimes	no	18-24,99	62	166	no	0	0	no	no	no	no	no	no	mild	10	no performed	0	0	no	no	no	no	private general doctor				good evolution	0			0	no	no		1
you were managed in full at home	27	female	0	0	0	0	0	0	0	0	0	no		sometimes	no	18-24,99	65	170	no	0	0	no	no	no	no	no	no	mild	10	no performed	0	0	no	no	no	no	private cardiologist				good evolution	0			0	no	no	tension artérielle no mesurée pendant la période covid	1
you were managed in full at home	20	female	0	0	0	0	0	0	0	0	0	no		never	no	18-24,99	65	170	no	0	0	no	no	no	no	no	no	mild	20	no performed	0	0	no	no	no	no					good evolution	0			0	no	no		1
you were managed in full at home	28	male	0	0	0	0	0	0	0	0	0	no		Always	no	18-24,99	72	179	no	0	0	no	no	no	no	no	no	mild	7	no performed	0	0	no	no	no	no					good evolution	0			0	no	no		1
you were managed in full at home	31	female	0	0	0	0	0	0	0	0	0	no		never	no	18-24,99	68	174	no	0	0	no	no	no	no	no	no	mild	10	no performed	0	0	no	no	no	no	inhospital general doctor				good evolution	0			0	no	no		1
you were managed in full at home	53	female	0	0	0	0	0	0	0	0	0	no		never	no	18-24,99	61	165	no	0	0	no	no	no	no	no	no	mild	12	no performed	0	0	no	no	no	no	private general doctor				good evolution	0			0	no	no		1
you were managed in full at home	57	male	0	0	0	0	0	0	0	0	0	smoking wenead		never	no	18-24,99	70	177	no	0	0	no	no	no	no	no	no	mild	16	no performed	0	0	no	no	no	no	private general doctor				good evolution	0			0	no	Yes		1
you were managed in full at home	20	male	0	0	0	0	0	0	0	0	0	active smoker	2	sometimes	no	18-24,99	70	177	no	0	0	no	no	no	no	no	no	mild	10	no performed	0	0	no	no	no	no					good evolution	0			0	no	no		1
you were managed in full at home	42	female	0	0	0	0	0	0	0	0	0	no		never	no	18-24,99	63	168	asthma	0	0	no	no	no	no	no	no	mild	2	no performed	0	0	no	no	no	no	Gastro-entérologue private				good evolution	0			0	no	no		1
you were managed in full at home	25	female	0	0	0	0	0	0	0	0	0	no		sometimes	no	18-24,99	60	164	no	0	0	no	no	no	no	no	no	mild	7	no performed	0	0	no	no	no	no	Auto-prescription				good evolution	0			0	no	no		1
you were managed in full at home	25	female	0	0	0	0	0	0	0	0	0	no		never	no	18-24,99	60	164	no	0	0	no	no	no	no	no	no	mild	10	no performed	0	0	no	no	no	no	private general doctor				good evolution	0			0	no	no		1
you were managed in full at home	43	female	0	0	0	0	0	0	0	0	0	no		never	no	18-24,99	60	164	no	0	0	no	no	no	no	no	no	mild	14	no performed	0	0	no	no	no	no	Ordonnance pris avec le résultat de PCR				good evolution	0			0	no	no		1
you were managed in full at home	57	female	0	0	0	0	0	0	0	0	0	no		sometimes	no	18-24,99	57	160	no	0	0	no	no	no	no	no	no	mild	14 jours	no performed	0	0	no	no	no	no	inhospital general doctor				good evolution	0			0	no	no		1
you were managed in full at home	29	female	0	0	0	0	0	0	0	0	0	no		never	no	18-24,99	57	160	no	0	0	no	no	no	no	no	no	mild	10	no performed	0	0	no	no	no	no					good evolution	0			0	no	no		1
you were managed in full at home	54	female	0	0	0	1	0	0	0	0	0	no		never	no	18-24,99	57	160	no	0	0	no	no	no	no	no	no	mild	13	no performed	0	0	no	no	no	no					good evolution	0			0	no	no		1
you were managed in full at home	23	female	0	0	0	0	0	0	0	0	0	no		sometimes	no	18-24,99	65	171	no	0	0	no	no	no	no	no	no	mild	4	no performed	0	0	no	no	no	no	Auto-prescription				good evolution	0			0	no	no		1
you were managed in full at home	18	female	0	0	0	0	0	0	0	0	0	no		never	no	18-24,99	65	171	no	0	0	no	no	no	no	no	no	mild	14	no performed	0	0	no	no	no	no	private general doctor				good evolution	0			0	no	no		1
you were managed in full at home	25	female	0	0	0	0	0	0	0	0	0	no		never	no	18-24,99	52	153	no	0	0	no	no	no	no	no	no	mild	30 jours	performedandpathologique	0	0	no	no	no	no	private general doctor				good evolution	0			0	no	no		1
you were managed in full at home	26	male	0	0	0	0	0	0	0	0	0	no		sometimes	no	18-24,99	80	190	no	0	0	no	no	no	no	no	no	mild	10	no performed	0	0	no	no	no	no					good evolution	0			0	no	no		1
you were managed in full at home	21	male	0	0	0	0	0	0	0	0	0	active smoker		never	no	18-24,99	80	190	no	0	0	no	no	no	no	no	no	mild	14	no performed	0	0	no	no	no	no	private general doctor				good evolution	0			0	no	no		1
you were managed in full at home	37	female	0	0	0	0	0	0	0	0	0	no		sometimes	no	18-24,99	64	170	no	0	0	no	no	no	no	no	no	mild	14	no performed	0	0	no	no	no	no					good evolution	0			0	no	no		1
you were managed in full at home	25	male	0	0	0	0	0	0	0	0	0	active smoker	10	never	no	18-24,99	70	178	no	0	0	no	no	no	no	no	no	mild	15	no performed	0	0	no	no	no	no					good evolution	0			0	no	no		1
you were managed in full at home	51	female	0	0	0	0	0	0	0	0	0	no		sometimes	no	18-24,99	70	178	no	0	0	no	no	no	no	no	no	mild	10	no performed	0	0	no	no	no	no	private general doctor				good evolution	0			0	no	no		1
you were managed in full at home	55	female	0	1	0	1	0	0	0	0	0	no		never	no	18-24,99	60	165	no	0	0	no	no	no	no	no	no	mild	10	no performed	0	0	no	no	no	no	inhospital general doctor				good evolution	0			0	no	no		1
you were managed in full at home	23	female	0	0	0	0	0	0	0	0	0	no		sometimes	no	18-24,99	60	165	no	0	0	no	no	no	no	no	no	mild	25	no performed	0	0	no	no	no	no					good evolution	0			0	no	no		1
you were managed in full at home	46	female	0	0	0	0	0	0	0	0	0	no		sometimes	no	18-24,99	60	165	no	0	0	no	no	no	no	no	no	mild	7	no performed	0	0	no	no	no	no	private general doctor				good evolution	0			0	no	no		1
you were managed in full at home	62	male	0	0	0	0	0	0	0	0	0	smoking wenead		never	no	18-24,99	60	165	no	0	0	no	no	no	no	no	no	mild	15	no performed	0	0	no	no	no	no	inhospital general doctor				good evolution	0			0	no	no		1
you were managed in full at home	51	female	0	0	0	0	0	0	0	0	0	no		never	no	18-24,99	60	165	no	0	0	no	no	no	no	no	no	mild	10	no performed	0	0	no	no	no	no	inhospital general doctor				good evolution	0			0	no	no		1
you were managed in full at home	30	female	0	0	0	0	0	0	0	0	0	no		sometimes	no	18-24,99	60	165	no	0	0	no	no	no	no	no	no	mild	10	no performed	0	0	no	no	no	no					good evolution	0			0	no	no		1
you were managed in full at home	26	female	0	0	0	0	0	0	0	0	0	no		Always	no	18-24,99	60	165	no	0	0	no	no	no	no	no	no	mild	4	no performed	0	0	no	no	no	no	private general doctor				good evolution	0			0	no	no		1
you were managed in full at home	37	female	0	0	0	0	0	0	0	0	0	no		never	no	18-24,99	62	168	no	0	0	no	no	no	no	no	no	mild	10	no performed	0	0	no	no	no	no	Auto-prescription				good evolution	0			0	no	no		1
you were managed in full at home	36	female	0	0	0	0	0	0	0	0	0	no		never	no	18-24,99	62	168	no	0	0	no	no	no	no	no	no	mild	5	no performed	0	0	no	no	no	no					good evolution	0			0	no	no		1
you were managed in full at home	44	female	0	0	0	0	0	0	0	0	0	no		never	no	18-24,99	62	168	no	0	0	no	no	no	no	no	no	mild	7	no performed	0	0	no	no	no	no	private general doctor				good evolution	0			0	no	Yes		1
you were managed in full at home	27	male	0	0	0	0	0	0	0	0	0	no		Always	no	18-24,99	64	171	no	0	0	no	no	no	no	no	no	mild	15	no performed	0	0	no	no	no	no	private general doctor				good evolution	0			0	no	no		1
you were managed in full at home	37	female	0	0	0	0	0	0	0	0	0	no		never	no	18-24,99	64	171	no	0	0	no	no	no	no	no	no	mild	7	no performed	0	0	no	no	no	no	inhospital general doctor				good evolution	0			0	no	no		1
you were managed in full at home	42	male	0	0	0	0	0	0	0	0	0	no		sometimes	no	18-24,99	67	175	no	0	0	no	no	no	no	no	no	mild	7 jours	performedandnormal	0	0	no	no	no	no					good evolution	0			0	no	no		1
you were managed in full at home	57	female	0	0	0	0	0	0	0	0	0	no		sometimes	no	18-24,99	56	160	no	0	0	no	no	no	no	no	no	mild	13	no performed	0	0	no	no	no	no	medecin de travail				good evolution	0			0	no	no		1
you were managed in full at home	42	female	0	0	0	0	0	0	0	0	0	no		Always	no	18-24,99	56	160	no	0	0	no	no	no	no	no	no	mild	10	no performed	0	0	no	no	no	no	Auto-prescription				good evolution	0			0	no	no		1
you were managed in full at home	56	female	0	0	0	0	0	0	0	0	0	no		never	no	18-24,99	56	160	no	0	0	no	no	no	no	no	no	mild	3	no performed	0	0	no	no	no	no	private general doctor				good evolution	0			0	no	no		1
you were managed in full at home	24	female	0	0	0	0	0	0	0	0	0	no		sometimes	no	18-24,99	58	163	no	0	0	no	no	no	no	no	no	mild	7	no performed	0	0	no	no	no	no					good evolution	0			0	no	no		1
you were managed in full at home	40	male	0	0	0	0	0	0	0	0	0	active smoker	30	never	no	18-24,99	63	170	no	0	0	no	no	no	no	no	no	mild	7	no performed	0	0	no	no	no	no					good evolution	0			0	no	no		1
you were managed in full at home	35	female	0	0	0	0	0	0	0	0	0	no		sometimes	no	18-24,99	60	166	no	0	0	no	no	no	no	no	no	mild	15	no performed	0	0	no	no	no	no	private general doctor				good evolution	0			0	no	no		1
you were managed in full at home	35	female	0	0	0	0	0	0	0	0	0	no		never	no	18-24,99	52	155	no	0	0	no	no	no	no	no	ostenil et vitamine D	mild	5	no performed	0	0	no	no	no	no					good evolution	0			0	no	no		1
you were managed in full at home	46	male	0	0	0	0	0	0	0	0	0	smoking wenead		never	no	18-24,99	64	172	no	0	0	no	no	no	no	no	no	mild	7	no performed	0	0	no	no	no	no	inhospital pneumologist				good evolution	0			0	no	no		1
you were managed in full at home	36	female	0	0	0	0	0	0	0	0	0	no		never	no	18-24,99	54	158	no	0	0	no	no	no	no	no	no	mild	7	no performed	0	0	no	no	no	no					good evolution	0			0	no	no		1
you were managed in full at home	22	female	0	0	0	0	0	0	0	0	0	no		never	no	18-24,99	67	176	no	0	0	no	no	no	no	no	no	mild	4	no performed	0	0	no	no	no	no					good evolution	0			0	no	no		1
you were managed in full at home	30	male	0	0	0	0	0	0	0	0	0	no		never	no	18-24,99	70	180	no	0	0	no	no	no	no	no	no	mild	10	no performed	0	0	no	no	no	no					good evolution	0			0	no	no		1
you were managed in full at home	29	male	0	0	0	0	0	0	0	0	0	no		sometimes	no	18-24,99	69	179	no	0	0	no	no	no	no	no	no	mild	21	no performed	0	0	no	no	no	no	inhospital general doctor				good evolution	0			0	no	no		1
you were managed in full at home	18	male	0	0	0	0	0	0	0	0	0	no		Always	no	18-24,99	60	167	no	0	0	no	no	no	no	no	no	mild	10	no performed	0	0	no	no	no	no	inhospital general doctor				good evolution	0			0	no	no		1
you were managed in full at home	55	female	0	0	0	0	0	0	0	0	0	no		sometimes	no	18-24,99	53	157	no	0	0	no	no	no	no	no	no	mild	10	no performed	0	0	no	no	no	no					good evolution	0			0	no	no		1
you were managed in full at home	22	female	0	0	0	0	0	0	0	0	0	no		sometimes	no	18-24,99	55	160	no	0	0	no	no	no	no	no	no	mild	6	no performed	0	0	no	no	no	no	Ordonnance pris avec le résultat de PCR				good evolution	0			0	no	no		1
you were managed in full at home	19	female	0	0	0	0	0	0	0	0	0	no		sometimes	no	18-24,99	55	160	no	0	0	no	no	no	no	no	no	mild	20	no performed	0	0	no	no	no	no	inhospital general doctor				good evolution	0			0	no	no		1
you were managed in full at home	27	female	0	0	0	0	0	0	0	0	0	no		never	no	18-24,99	48	150	chronic bronchopneumoathy	0	0	no	no	no	no	no	no	mild	10	no performed	0	0	no	no	no	no	private general doctor				good evolution	0			0	no	no		1
you were managed in full at home	29	male	0	0	0	0	0	0	0	0	0	no		Always	no	18-24,99	66	176	no	0	0	no	no	no	no	no	no	mild	15	no performed	0	0	no	no	no	no	private general doctor				good evolution	0			0	no	no		1
you were managed in full at home	27	female	0	0	0	0	0	0	0	0	0	no		sometimes	no	18-24,99	66	176	no	0	0	no	no	no	no	no	no	mild	07 jours	no performed	0	0	no	no	no	no	inhospital general doctor				good evolution	0			0	no	no		1
you were managed in full at home	22	female	0	0	0	0	0	0	0	0	0	no		sometimes	no	18-24,99	58	165	no	0	0	no	no	no	no	no	no	mild	4	no performed	0	0	no	no	no	no					good evolution	0			0	no	no		1
you were managed in full at home	25	female	0	0	0	0	0	0	0	0	0	no		never	no	18-24,99	60	168	no	0	0	no	no	no	no	no	no	mild	7	no performed	0	0	no	no	no	no	inhospital general doctor				good evolution	0			0	no	Yes		1
you were managed in full at home	56	male	0	0	0	0	0	0	0	0	0	smoking wenead		sometimes	no	18-24,99	65	175	no	0	0	no	no	no	no	no	no	mild	7 jours	no performed	0	0	no	no	no	no	Auto-prescription				good evolution	0			0	no	no		1
you were managed in full at home	26	female	0	0	0	0	0	0	0	0	0	no		sometimes	no	18-24,99	59	167	no	0	0	no	no	no	no	no	no	mild	20	no performed	0	0	no	no	no	no					good evolution	0			0	no	no		1
you were managed in full at home	54	female	0	0	0	0	0	0	0	0	0	no		sometimes	no	18-24,99	50	154	no	0	0	no	no	no	no	no	no	mild	15	no performed	0	0	no	no	no	no	inhospital general doctor				good evolution	0			0	no	no		1
you were managed in full at home	29	female	0	0	0	0	0	0	0	0	0	no		never	no	18-24,99	58	166	no	0	0	no	no	no	no	no	no	mild	10	no performed	0	0	no	no	no	no					good evolution	0			0	no	no		1
you were managed in full at home	59	male	0	1	0	1	0	0	0	0	0	no		never	ichemic cardiopathy	18-24,99	68	180	no	0	0	no	no	no	no	Aspegic ou Kardegic ou aspirine	no	mild	7	no performed	0	0	no	no	no	no	private cardiologist				good evolution	0			0	no	no		1
you were managed in full at home	59	male	0	1	0	1	0	0	0	0	0	no		never	ichemic cardiopathy	18-24,99	68	180	no	0	0	no	no	no	no	Aspegic ou Kardegic ou aspirine	no	mild	7	no performed	0	0	no	no	no	no	private cardiologist				good evolution	0			0	no	no		1
you were managed in full at home	34	female	0	0	0	0	0	0	0	0	0	no		never	no	18-24,99	53	159	no	0	0	no	no	no	no	no	no	mild	10	no performed	0	0	no	no	no	no	private general doctor				good evolution	0			0	no	no		1
you were managed in full at home	37	female	0	0	0	0	0	0	0	0	0	no		never	no	18-24,99	53	159	no	0	0	no	no	no	no	no	no	mild	7	no performed	0	0	no	no	no	no	private general doctor				good evolution	0			0	no	no		1
you were managed in full at home	25	female	0	1	0	0	0	0	0	0	0	no		Always	no	18-24,99	55	162	no	0	0	no	no	no	no	no	no	mild	10	no performed	0	0	no	no	no	no	Auto-prescription				good evolution	0			0	no	no		1
you were managed in full at home	59	female	0	0	0	0	0	0	0	0	0	no		never	no	18-24,99	61	171	no	0	0	no	no	no	no	no	no	mild	20	no performed	0	0	no	no	no	no	private general doctor				good evolution	0			0	no	no		1
you were managed in full at home	38	female	0	0	0	0	0	0	0	0	0	no		never	no	18-24,99	54	161	no	0	0	no	no	no	no	no	no	mild	12	no performed	0	0	no	no	no	no	private general doctor				good evolution	0			0	no	no		1
you were managed in full at home	85	female	0	0	1	0	0	0	0	0	0	no		never	no	18-24,99	50	155	no	0	0	no	no	no	no	no	no	mild	21	no performed	0	0	no	no	no	no	inhospital general doctor				good evolution	0			0	no	no	tension mesurée par un medecin, vous avez gardé le meme traitement antihypertenseur	1
you were managed in full at home	19	female	0	0	0	0	0	0	0	0	0	no		never	no	18-24,99	50	155	no	0	0	no	no	no	no	no	no	mild	12	no performed	0	0	no	no	no	no	private pneumologist				good evolution	0			0	no	no	tension artérielle no mesurée pendant la période covid	1
you were managed in full at home	19	male	0	0	0	0	0	0	0	0	0	no		Always	no	18-24,99	60	170	no	0	0	no	no	no	no	no	no	mild	12	no performed	0	0	no	no	no	no					good evolution	0			0	no	no		1
you were managed in full at home	20	female	0	0	0	0	0	0	0	0	0	no		Always	no	18-24,99	60	170	no	0	0	no	no	no	no	no	no	mild	10	no performed	0	0	no	no	no	no	inhospital general doctor				good evolution	0			0	no	no		1
you were managed in full at home	28	female	0	0	0	0	0	0	0	0	0	no		never	no	18-24,99	62	173	no	0	0	no	no	no	no	no	no	mild	8	no performed	0	0	no	no	no	no	inhospital general doctor				good evolution	0			0	no	no		1
you were managed in full at home	21	female	0	0	0	0	0	0	0	0	0	no		sometimes	no	18-24,99	59	169	no	0	0	no	no	no	no	no	no	mild	15	no performed	0	0	no	no	no	no					good evolution	0			0	no	no		1
you were managed in full at home	36	male	0	0	0	0	0	0	0	0	0	no		sometimes	no	18-24,99	69	183	no	0	0	no	no	no	no	no	no	mild	3 jours	no performed	0	0	no	no	no	no	private cardiologist				good evolution	0			0	no	no		1
you were managed in full at home	31	female	0	0	0	0	0	0	0	0	0	no		Always	no	18-24,99	55	164	asthma	0	0	no	no	no	no	no	no	mild	3	no performed	0	0	no	no	no	no	Auto-prescription				good evolution	0			0	no	no		1
you were managed in full at home	32	female	0	0	0	0	0	0	0	0	0	no		sometimes	no	18-24,99	66	180	no	0	0	no	no	no	no	no	no	mild	12	no performed	0	0	no	no	no	no	private general doctor				good evolution	0			0	no	no		1
you were managed in full at home	18	female	0	0	0	0	0	0	0	0	0	no		sometimes	no	18-24,99	56	166	no	0	0	no	no	no	no	no	no	mild	4	no performed	0	0	no	no	no	no					good evolution	0			0	no	Yes		1
you were managed in full at home	20	female	0	0	0	0	0	0	0	0	0	no		never	no	18-24,99	52	160	no	0	0	no	no	no	no	no	no	mild	10	no performed	0	0	no	no	no	no	inhospital general doctor				good evolution	0			0	no	no		1
you were managed in full at home	33	female	0	0	0	0	0	0	0	0	0	no		Always	no	18-24,99	62	175	no	0	0	no	no	no	no	no	no	mild	10	no performed	0	0	no	no	no	no	private pneumologist				good evolution	0			0	no	Yes		1
you were managed in full at home	28	male	1	0	0	0	0	0	0	0	0	active smoker	6 PA	sometimes	no	18-24,99	75	193	no	0	1	Chirurgie orthopédique, gynécologique, urologique, carcinologique < 1 mois	no	no	no	no	no	mild	1	no performed	0	0	no	no	no	no					good evolution	0			0	no	no		1
you were managed in full at home	23	female	0	0	0	0	0	0	0	0	0	no		sometimes	no	18-24,99	58	170	no	0	0	no	no	no	no	no	no	mild	14	no performed	0	0	no	no	no	no	private general doctor				good evolution	0			0	no	no		1
you were managed in full at home	35	female	0	0	0	0	0	0	0	0	0	no		Always	atrial fibrillation	18-24,99	65	180	no	0	0	no	no	no	no	no	no	mild	15	no performed	0	0	no	no	no	no	private general doctor				good evolution	0			0	no	no		1
you were managed in full at home	27	female	0	0	0	0	0	0	0	0	0	no		never	no	18-24,99	50	158	no	0	0	no	no	no	no	no	no	mild	14	no performed	0	0	no	no	no	no	private general doctor				good evolution	0			0	no	no		1
you were managed in full at home	29	female	0	0	0	0	0	0	0	0	0	no		Always	no	18-24,99	51	160	no	0	0	no	no	no	no	no	no	mild	5	no performed	0	0	no	no	no	no	private general doctor				good evolution	0			0	no	no		1
you were managed in full at home	25	female	0	0	0	0	0	0	0	0	0	no		never	Palpitation	18-24,99	52	162	no	0	0	no	no	no	no	no	no	mild	4 jours	no performed	0	0	no	no	no	no	private general doctor				good evolution	0			0	no	no		1
you were managed in full at home	24	female	0	0	0	0	0	0	0	0	0	no		Always	no	18-24,99	64	180	no	0	0	no	no	no	no	no	no	mild	7 jours	no performed	0	0	no	no	no	no	inhospital pneumologist				good evolution	0			0	no	no		1
you were managed in full at home	30	male	0	0	0	0	0	0	0	0	0	active smoker	5	Always	no	18-24,99	65	182	no	0	0	no	no	no	no	no	no	mild	2	no performed	0	0	no	no	no	no	Auto-prescription				good evolution	0			0	no	no		1
you were managed in full at home	26	male	0	0	0	0	0	0	0	0	0	no		Always	no	18-24,99	60	175	no	0	0	no	no	no	no	no	no	mild	10	no performed	0	0	no	no	no	no	private general doctor				good evolution	0			0	no	no		1
you were managed in full at home	70	male	0	0	0	0	0	0	0	0	0	no		never	no	18-24,99	60	175	no	0	0	no	no	no	no	no	no	mild	20	no performed	0	0	no	no	no	no					good evolution	0			0	no	no		1
you were managed in full at home	30	female	0	0	0	0	0	0	0	0	0	no		sometimes	no	18-24,99	52	163	no	0	0	no	no	no	no	no	no	mild	15	no performed	0	0	no	no	one injection /d ( enoxa 40)	no			10		good evolution	0			0	no	no		1
you were managed in full at home	34	female	0	0	0	0	0	0	0	0	0	no		Always	no	18-24,99	50	160	no	0	0	no	no	no	no	no	no	mild	07	no performed	0	0	no	no	no	no	private general doctor				good evolution	0			0	no	no		1
you were managed in full at home	32	female	0	0	0	0	0	0	0	0	0	no		never	no	18-24,99	50	160	no	0	0	no	no	no	no	no	no	mild	7	no performed	0	0	no	no	no	no	inhospital general doctor				good evolution	0			0	no	no		1
you were managed in full at home	78	female	0	0	1	0	0	0	0	0	0	no		never	no	18-24,99	50	160	no	0	0	no	no	no	no	no	no	mild	20	no performed	0	0	no	no	no	no	inhospital pneumologist				good evolution	0			0	no	no	tension artérielle no mesurée pendant la période covid, vous avez gardé le meme traitement antihypertenseur	1
you were managed in full at home	25	male	0	0	0	0	0	0	0	0	0	active smoker	7	never	no	18-24,99	61	177	no	0	0	no	no	no	no	no	no	mild	9	no performed	0	0	no	no	no	no					good evolution	0			0	no	no		1
you were managed in full at home	35	female	0	0	0	0	0	0	0	0	0	no		never	no	18-24,99	52	165	no	0	0	no	no	no	no	no	no	mild	10 j	performedandpathologique	0	0	no	no	no	no	private general doctor				good evolution	0			0	no	no		1
you were managed in full at home	37	female	0	0	0	0	0	0	0	0	0	no		Always	no	18-24,99	50	162	no	0	0	no	no	no	no	no	no	mild	5	no performed	0	0	no	no	no	no					good evolution	0			0	no	no		1
you were managed in full at home	62	female	0	0	0	0	0	1	0	0	0	no		sometimes	no	18-24,99	53	167	no	0	0	no	no	no	no	no	no	mild	4	no performed	0	0	no	no	one injection /d ( enoxa 40)	no			8		good evolution	0			0	no	no		1
you were managed in full at home	18	female	0	0	0	0	0	0	0	0	0	no		never	no	18-24,99	48	159	no	0	0	no	no	no	no	no	no	mild	20	no performed	0	0	no	no	no	no	Ordonnance pris avec le résultat de PCR				good evolution	0			0	no	no		1
you were managed in full at home	18	male	0	0	0	0	0	0	0	0	0	active smoker	365	never	no	18-24,99	60	178	no	0	0	no	no	no	no	no	no	mild	6	no performed	0	0	no	no	no	no	Ordonnance pris avec le résultat de PCR				good evolution	0			0	no	no		1
you were managed in full at home	37	female	0	0	0	0	0	0	0	0	0	no		never	no	18-24,99	45	155	no	0	0	no	no	no	no	no	no	mild	10	no performed	0	0	no	no	no	no	private general doctor				good evolution	0			0	no	no		1
you were managed in full at home	23	female	0	0	0	0	0	0	0	0	0	no		sometimes	no	18-24,99	49	162	no	0	0	no	no	no	no	no	no	mild	10	no performed	0	0	no	no	no	no	private general doctor				good evolution	0			0	no	no		1
you were managed in full at home	21	female	0	0	0	0	0	0	0	0	0	no		never	no	18-24,99	60	180	asthma	0	0	no	no	no	no	no	no	mild	3	no performed	0	0	no	no	no	no					good evolution	0			0	no	no		1
you were managed in full at home	45	female	0	1	0	0	0	0	0	0	0	no		never	no	18-24,99	50	165	no	0	0	no	no	no	no	no	corticoids	mild	20	no performed	0	0	no	no	no	no	inhospital general doctor				good evolution	0			0	no	no		1
you were managed in full at home	24	female	0	0	0	0	0	0	0	0	0	no		never	no	18-24,99	50	165	no	0	0	no	no	no	no	no	no	mild	10	no performed	0	0	no	no	no	no	private general doctor				good evolution	0			0	no	Yes		1
you were managed in full at home	27	female	0	0	0	0	0	0	0	0	0	no		never	no	18-24,99	48	162	no	0	0	no	no	no	no	no	no	mild	07 jours	no performed	0	0	no	no	no	no	private general doctor				good evolution	0			0	no	no		1
you were managed in full at home	19	female	0	0	0	0	0	0	0	0	0	no		never	no	18-24,99	61	183	no	0	0	no	no	no	no	no	no	mild	10 jours	no performed	0	0	no	no	no	no	private general doctor				good evolution	0			0	no	no		1
you were managed in full at home	21	male	0	0	0	0	0	0	0	0	0	no		never	no	18-24,99	61	184	no	0	0	no	no	no	no	no	no	mild	60	no performed	0	0	no	no	no	no	inhospital general doctor				good evolution	0			0	no	no		1
you were managed in full at home	24	female	0	0	0	0	0	0	0	0	0	no		Always	no	18-24,99	59	164	no	0	0	no	no	no	no	no	no	mild	10	no performed	0	0	no	no	no	no	Auto-prescription				respiratory aggravation	0			0	no	no		1
you were managed in full at home	27	female	0	0	0	0	0	0	0	0	0	no		never	no	18-24,99	58	160	no	0	0	no	no	no	no	no	no	mild	7	no performed	0	0	no	no	no	no	Ordonnance pris avec le résultat de PCR				respiratory aggravation, Chest pain	0			0	no	Yes		1
you were managed in full at home	41	male	0	0	0	0	0	0	0	0	0	no		never	no	18-24,99	60	180	no	0	0	no	no	no	no	no	no	mild	7	no performed	0	0	no	no	no	no	inhospital pneumologist				good evolution	0			0	no	no		0
you were managed in full at home	31	female	0	0	0	0	0	0	0	0	0	no		never	no	18-24,99	65	165	no	0	0	no	no	no	no	no	no	mild	7	no performed	0	0	no	no	no	no	private general doctor				good evolution	0			0	no	no		0
you were managed in full at home	22	male	0	0	0	0	0	0	0	0	0	active smoker	5	Always	no	18-24,99	70	175	no	0	0	AOMI IL Y A AN OPERE	no	no	no	no	no	mild	7J	no performed	0	0	no	no	no	no	inhospital general doctor				good evolution	0			0	no	Yes		0
you were managed in full at home	36	female	0	0	0	0	0	0	0	0	0	no		never	no	18-24,99	66	166	no	0	0	no	no	no	no	no	no	mild	7	no performed	0	0	no	no	no	no	private general doctor				good evolution	0			0	no	no		0
you were managed in full at home	42	male	0	0	0	0	0	0	0	0	0	no		never	no	18-24,99	95	195	no	0	0	no	no	no	no	no	no	mild	6 j	no performed	0	0	no	no	no	no	inhospital general doctor				good evolution	0			0	no	no		0
you were managed in full at home	46	female	0	0	0	0	0	0	0	0	0	no		sometimes	no	18-24,99	68	165	no	0	0	no	no	no	no	no	no	mild	25	no performed	0	0	no	no	no	no	inhospital general doctor				good evolution	0			0	no	no		0
you were managed in full at home	38	female	0	0	0	0	0	0	0	0	0	no		Always	no	18-24,99	68	165	asthma	0	0	no	no	no	no	no	corticoids	mild	5j	no performed	0	0	no	no	no	no					good evolution	0			0	no	no		0
you were managed in full at home	32	male	0	0	0	0	0	0	0	0	0	active smoker	16	sometimes	no	18-24,99	80	179	no	0	0	no	no	no	no	no	no	mild	6	no performed	0	0	no	no	no	no					good evolution	0			0	no	no		0
you were managed in full at home	30	male	0	0	0	0	0	0	0	0	0	no		never	no	18-24,99	80	179	no	0	0	no	no	no	no	no	no	mild	10 j	no performed	0	0	no	no	no	no	tri covid				good evolution	0			0	no	no		0
you were managed in full at home	55	male	0	0	0	1	0	0	0	0	0	no		never	no	18-24,99	90	190	no	0	0	no	no	no	no	no	no	mild	10 jours	no performed	0	0	no	no	no	no	inhospital general doctor				good evolution	0			0	no	no		0
you were managed in full at home	42	male	0	0	0	0	0	0	0	0	0	no		Always	no	18-24,99	90	190	no	0	0	no	no	no	no	no	no	mild	7	no performed	0	0	no	no	no	no	private general doctor				good evolution	0			0	no	no		0
you were managed in full at home	57	female	0	0	0	0	0	0	0	0	0	no		never	no	18-24,99	63	159	no	0	0	no	no	no	no	no	no	mild	5	no performed	0	0	no	no	no	no	inhospital general doctor				good evolution	0			0	no	no		0
you were managed in full at home	29	female	0	0	0	0	0	0	0	0	0	no		never	no	18-24,99	63	159	no	0	0	no	no	no	no	no	no	mild	7	no performed	0	0	no	no	no	no	Médecin anesthésiste-réanimateur				good evolution	0			0	no	no		0
you were managed in full at home	59	male	0	0	0	0	0	0	0	0	0	no		sometimes	no	18-24,99	72	170	no	0	0	no	no	no	no	no	no	mild	1	no performed	0	0	no	no	no	no	inhospital general doctor				good evolution	0			0	no	no		0
you were managed in full at home	33	female	0	0	0	0	0	0	0	0	0	no		never	no	18-24,99	77	176	no	0	0	no	no	no	no	no	no	mild	15	no performed	0	0	no	no	no	no	private general doctor				good evolution	0			0	no	no		0
you were managed in full at home	36	female	0	0	0	0	0	0	0	0	0	no		never	no	18-24,99	66	163	no	0	0	no	no	no	no	no	no	mild	3	no performed	0	0	no	no	no	no					good evolution	0			0	no	no		0
you were managed in full at home	21	female	0	0	0	0	0	0	0	0	0	no		never	no	18-24,99	66	163	asthma	0	0	no	no	no	no	no	TTT DE CRISE D asthma	mild	15	no performed	0	0	no	no	no	no	private general doctor				good evolution	0			0	no	no		0
you were managed in full at home	30	female	0	0	0	0	0	0	0	0	0	no		never	no	18-24,99	76	175	no	0	0	no	no	no	no	no	no	mild	2	no performed	0	0	no	no	no	no	Ordonnance pris avec le résultat de PCR				good evolution	0			0	no	no		0
you were managed in full at home	42	female	1	0	0	0	0	0	0	0	1	no		never	no	18-24,99	70	168	no	0	0	no	no	no	no	no	Tamoxifène	mild	3	no performed	0	0	no	no	no	no	Oncologue privatee				good evolution	0			0	no	Yes		0
you were managed in full at home	42	female	0	0	0	0	0	0	0	0	0	no		sometimes	no	18-24,99	70	168	no	0	0	no	no	no	no	no	no	mild	20	no performed	0	0	no	no	no	no					good evolution	0			0	no	no		0
you were managed in full at home	43	female	0	0	0	0	0	0	0	0	0	no		never	no	18-24,99	70	168	no	0	0	no	no	no	no	no	no	mild	12	no performed	0	0	no	no	no	no	Auto-prescription				good evolution	0			0	no	no		0
you were managed in full at home	66	female	0	0	0	0	0	0	0	0	0	no		sometimes	no	18-24,99	65	162	no	0	0	no	no	no	no	no	no	mild	7	no performed	0	0	no	no	no	no	private general doctor				good evolution	0			0	no	no		0
you were managed in full at home	57	male	0	0	0	0	0	0	0	0	0	no		sometimes	no	18-24,99	65	162	no	0	0	no	no	no	no	no	no	mild	12	no performed	0	0	no	no	no	no	inhospital general doctor				good evolution	0			0	no	no		0
you were managed in full at home	26	female	0	0	0	0	0	0	0	0	0	no		Always	no	18-24,99	61	157	no	0	0	no	no	no	no	no	no	mild	24	no performed	0	0	no	no	no	no					good evolution	0			0	no	no		0
you were managed in full at home	28	male	0	0	0	0	0	0	0	0	0	active smoker	365	never	no	18-24,99	80	180	no	0	0	no	no	no	no	no	no	mild	20	no performed	0	0	no	no	no	no	Ordonnance pris avec le résultat de PCR				good evolution	0			0	no	no		0
you were managed in full at home	31	male	0	0	0	0	0	0	0	0	0	no		sometimes	no	18-24,99	78	178	no	0	0	no	no	no	no	no	no	mild	4	no performed	0	0	no	no	no	no					good evolution	0			0	no	Yes		0
you were managed in full at home	66	male	0	0	0	0	0	0	0	0	0	no		never	no	18-24,99	78	178	no	0	0	no	no	no	no	no	no	mild	10	no performed	0	0	no	no	no	no					good evolution	0			0	no	no		0
you were managed in full at home	55	female	0	0	0	0	0	0	0	0	0	no		never	no	18-24,99	67	165	no	0	0	no	no	no	no	no	no	mild	2	no performed	0	0	no	no	no	no	inhospital general doctor				good evolution	0			0	no	Yes		0
you were managed in full at home	38	female	0	0	0	0	0	0	0	0	0	no		sometimes	no	18-24,99	67	165	no	0	0	no	no	no	no	no	no	mild	14	no performed	0	0	no	no	no	no	Ordonnance pris avec le résultat de PCR				good evolution	0			0	no	no		0
you were managed in full at home	35	female	0	0	0	0	0	1	0	0	0	no		never	no	18-24,99	63	160	no	0	0	no	no	no	no	no	no	mild	10	performedandpathologique	0	0	no	no	no	no	private pneumologist				good evolution	0			0	no	no		0
you were managed in full at home	86	male	0	0	0	0	0	0	0	0	0	no		never	no	18-24,99	63	160	no	0	0	no	no	no	no	no	no	mild	15	no performed	0	0	no	no	no	no					good evolution	0			0	no	no		0
you were managed in full at home	61	male	0	0	0	0	0	0	0	0	0	no		sometimes	no	18-24,99	86	187	no	0	0	no	no	no	no	no	no	mild	5	no performed	0	0	no	no	no	no	inhospital general doctor				good evolution	0			0	no	Yes		0
you were managed in full at home	28	female	0	0	0	0	0	0	0	0	0	no		never	no	18-24,99	71	170	no	0	0	no	no	no	no	Aspegic ou Kardegic ou aspirine	no	mild	5	no performed	0	0	no	no	no	no	Auto-prescription				good evolution	0			0	no	no		0
you were managed in full at home	26	female	0	0	0	0	0	0	0	0	0	no		never	no	18-24,99	66	164	no	0	0	no	no	no	no	no	no	mild	20	no performed	0	0	no	no	no	no	private general doctor				good evolution	0			0	no	no		0
you were managed in full at home	69	female	0	0	0	0	0	0	0	0	0	no		never	no	18-24,99	70	169	no	0	0	no	no	no	no	no	no	mild	15 jours	no performed	0	0	no	no	no	no	inhospital pneumologist		5		good evolution	0			0	no	no		0
you were managed in full at home	58	male	0	0	1	0	0	0	0	0	0	no		never	no	18-24,99	70	169	no	0	0	no	no	no	no	no	no	mild	10	no performed	0	0	no	no	no	no	inhospital general doctor				good evolution	0			0	no	Yes	tension mesurée par un medecin, tension equilibrée inferieur ou eqgal 140/90	0
you were managed in full at home	42	female	0	0	0	0	0	0	0	0	0	active smoker	5 PA	never	no	18-24,99	70	169	no	0	0	no	no	no	no	no	no	mild	7j	no performed	0	0	no	no	no	no					good evolution	0			0	no	no		0
you were managed in full at home	33	female	0	0	0	0	0	0	0	0	0	no		sometimes	no	18-24,99	70	169	no	0	0	no	no	no	no	no	no	mild	10j	no performed	0	0	no	no	no	no	private general doctor				good evolution	0			0	no	no		0
you were managed in full at home	29	female	0	0	0	0	0	0	0	0	0	no		sometimes	no	18-24,99	70	169	no	0	0	no	no	no	no	no	no	mild	14 j	no performed	0	0	no	no	no	no					good evolution	0			0	no	no		0
you were managed in full at home	19	female	0	0	0	0	0	0	0	0	0	no		sometimes	no	18-24,99	48	140	no	0	0	no	no	no	no	no	no	mild	3 jours	no performed	0	0	no	no	no	no	Auto-prescription				good evolution	0			0	no	no		0
you were managed in full at home	24	female	0	0	0	0	0	0	0	0	0	no		never	no	18-24,99	75	175	no	0	0	no	no	no	no	no	no	mild	3j	no performed	0	0	no	no	no	no		0	0	00	good evolution	0			0	no	no		0
you were managed in full at home	35	female	0	0	0	0	0	0	0	0	0	smoking wenead		Always	no	18-24,99	75	175	no	0	0	no	no	no	no	no	no	mild	14	no performed	0	0	no	no	no	no	private general doctor				good evolution	0			0	no	no		0
you were managed in full at home	63	female	0	0	0	0	0	0	0	0	0	no		never	no	18-24,99	75	175	no	0	0	no	no	no	no	no	no	mild	15	no performed	0	0	no	no	no	no					good evolution	0			0	no	no		0
you were managed in full at home	26	male	0	0	0	0	0	0	0	0	0	no		never	no	18-24,99	82	183	no	0	0	no	no	no	no	no	no	mild	10	no performed	0	0	no	no	no	no					good evolution	0			0	no	no		0
you were managed in full at home	40	male	0	0	0	0	0	0	0	0	0	no		sometimes	no	18-24,99	65	163	no	0	0	no	no	no	no	no	no	mild	7 jours	no performed	0	0	no	no	no	no	private general doctor				good evolution	0			0	no	no		0
you were managed in full at home	23	male	0	0	0	0	0	0	0	0	0	no		sometimes	no	18-24,99	65	163	no	0	0	no	no	no	no	no	no	mild	5	no performed	0	0	no	no	no	no	private general doctor				good evolution	0			0	no	no		0
you were managed in full at home	30	female	0	0	0	0	0	0	0	0	0	no		never	no	18-24,99	65	163	no	0	0	no	no	no	no	no	no	mild	15	no performed	0	0	no	no	no	no	private general doctor				good evolution	0			0	no	Yes		0
you were managed in full at home	26	female	0	0	0	0	0	0	0	0	0	no		sometimes	no	18-24,99	69	168	no	0	0	no	no	no	no	Aspegic ou Kardegic ou aspirine	no	mild	15	no performed	0	0	no	no	no	no	inhospital pneumologist				good evolution	0			0	Auccone	Yes		0
you were managed in full at home	33	male	0	0	0	0	0	0	0	0	0	active smoker	48	never	no	18-24,99	73	173	no	0	0	no	no	no	no	no	no	mild	7	no performed	0	0	no	no	no	no	Auto-prescription				good evolution	0			0	no	no		0
you were managed in full at home	36	male	0	0	0	0	0	0	0	0	0	Chicha		never	no	18-24,99	73	173	no	0	0	no	no	no	no	no	no	mild	10 jours	no performed	0	0	no	no	no	no					good evolution	0			0	no	no		0
you were managed in full at home	53	male	1	0	0	0	0	0	0	1	0	active smoker	48	Always	no	18-24,99	88	190	no	0	0	no	no	no	no	no	chimiothérapie	mild	10	no performed	0	0	no	no	no	no	Ordonnance pris avec le résultat de PCR				good evolution	0			0	no	no		0
you were managed in full at home	57	female	0	0	1	0	0	0	0	0	0	no		never	no	18-24,99	60	157	no	0	0	no	no	no	no	no	no	mild	10	no performed	0	0	no	no	no	no	private general doctor				good evolution	0			0	no	no	tension mesurée par un medecin, tension equilibrée inferieur ou eqgal 140/90, vous avez gardé le meme traitement antihypertenseur	0
you were managed in full at home	50	female	0	0	0	1	0	0	0	0	0	no		sometimes	Tachycardie jonctionnelle	18-24,99	72	172	no	0	0	no	no	no	no	no	Statines	mild	6 jours	no performed	0	0	no	no	no	no	Auto-prescription				good evolution	0			0	Auccone			0
you were managed in full at home	27	female	0	0	0	0	0	0	0	0	0	active smoker	2 cigarette par jour	sometimes	no	18-24,99	72	172	no	0	0	no	no	no	no	no	no	mild	2 jrs	no performed	0	0	no	no	no	no	inhospital general doctor				good evolution	0			0	no	no		0
you were managed in full at home	35	male	0	0	0	0	0	0	0	0	0	no		Always	no	18-24,99	72	172	no	0	0	no	no	no	no	no	no	mild	3	no performed	0	0	no	no	no	no	Auto-prescription				good evolution	0			0	no	no		0
you were managed in full at home	25	male	0	0	0	0	0	0	0	0	0	no		sometimes	no	18-24,99	72	172	no	0	0	no	no	no	no	no	no	mild	2	no performed	0	0	no	no	no	no	Auto-prescription				good evolution	0			0	no	no		0
you were managed in full at home	39	male	0	0	0	0	0	0	0	0	0	no		sometimes	no	18-24,99	72	172	no	0	0	no	no	no	no	no	no	mild	4	no performed	0	0	no	no	no	no	inhospital general doctor				good evolution	0			0	no	no		0
you were managed in full at home	24	male	0	0	0	0	0	0	0	0	0	no		Always	no	18-24,99	86	188	no	0	0	no	no	no	no	no	no	mild	7	no performed	0	0	no	no	no	no	Ordonnance pris avec le résultat de PCR				good evolution	0			0	no	no		0
you were managed in full at home	30	female	0	0	0	0	0	0	0	0	0	no		sometimes	no	18-24,99	67	166	no	0	0	Grossesse en cours ( lorsqu'elle a découvert le covid)	no	no	no	no	no	mild	7	no performed	0	0	no	no	no	no	private general doctor				good evolution	0			0	no	no		0
you were managed in full at home	23	male	0	0	0	0	0	0	0	0	0	active smoker		sometimes	no	18-24,99	85	187	no	0	0	no	no	no	no	no	no	mild	10	no performed	0	0	no	no	no	no					good evolution	0			0	no	no		0
you were managed in full at home	25	male	0	0	0	0	0	0	0	0	0	no		Always	no	18-24,99	70	170	no	0	0	no	no	no	no	no	no	mild	5	no performed	0	0	no	no	no	no	Auto-prescription				good evolution	0			0	no	no		0
you were managed in full at home	31	male	0	0	0	0	0	0	0	0	0	no		sometimes	no	18-24,99	70	170	no	0	0	no	no	no	no	no	no	mild	9	no performed	0	0	no	no	no	no	private pneumologist				good evolution	0			0	no	Yes		0
you were managed in full at home	30	male	0	0	0	0	0	0	0	0	0	no		sometimes	no	18-24,99	70	170	no	0	0	no	no	no	no	no	no	mild	7	no performed	0	0	no	no	no	no					good evolution	0			0	no	no		0
you were managed in full at home	25	female	0	0	0	0	0	0	0	0	0	no		never	no	18-24,99	70	170	no	0	0	no	no	no	no	no	no	mild	10	no performed	0	0	no	no	no	no					good evolution	0			0	no	no		0
you were managed in full at home	45	male	0	0	0	0	0	0	0	0	0	no		sometimes	no	18-24,99	70	170	asthma	0	0	no	no	no	no	no	no	mild	3 jours	no performed	0	0	no	no	no	no	inhospital general doctor				good evolution	0			0	no	no		0
you were managed in full at home	18	female	0	0	0	0	0	0	0	0	0	no		sometimes	no	18-24,99	70	170	no	0	0	no	no	no	no	no	no	mild	14	no performed	0	0	no	no	no	no	private general doctor				good evolution	0			0	no	no		0
you were managed in full at home	70	female	0	0	0	0	0	0	0	0	0	no		never	no	18-24,99	70	170	asthma	0	0	no	no	no	no	no	no	mild	7	no performed	0	0	no	no	no	no	Ordonnance pris avec le résultat PCR				good evolution	0			0	no	Yes		0
you were managed in full at home	30	female	0	0	0	0	0	1	0	0	0	no		never	no	18-24,99	62	160	no	0	0	no	no	no	no	no	levothyrox	mild	5	no performed	0	0	no	no	no	no					good evolution	0			0	no	no		0
you were managed in full at home	30	female	0	0	0	0	0	0	0	0	0	no		never	no	18-24,99	62	160	no	0	0	no	no	no	no	no	no	mild	5	no performed	0	0	no	no	no	no	inhospital general doctor				good evolution	0			0	no	no		0
you were managed in full at home	31	female	0	0	0	0	0	0	0	0	0	no		never	no	18-24,99	62	160	no	0	0	no	no	no	no	no	no	mild	10	no performed	0	0	no	no	no	no	Ordonnance pris avec le résultat de PCR				good evolution	0			0	no	no		0
you were managed in full at home	35	female	0	0	0	0	0	1	0	0	0	no		never	no	18-24,99	65	164	no	0	0	no	no	no	no	no	no	mild	8 j	performedandpathologique	0	0	no	no	no	no	private cardiologist				good evolution	0			0	no	no		0
you were managed in full at home	42	female	0	0	0	0	0	0	0	0	0	no		never	no	18-24,99	74	175	no	0	0	no	no	no	no	no	no	mild	14	no performed	0	0	no	no	no	no					good evolution	0			0	no	no		0
you were managed in full at home	25	female	0	0	0	0	0	0	0	0	0	no		sometimes	no	18-24,99	58	155	no	0	0	no	no	no	no	no	no	mild	4 j	no performed	0	0	no	no	no	no					good evolution	0			0	no	no		0
you were managed in full at home	45	female	0	0	0	0	0	0	0	0	0	no		never	no	18-24,99	68	168	no	0	0	no	no	no	no	no	no	mild	5	no performed	0	0	no	no	no	no	private general doctor				good evolution	0			0	no	no		0
you were managed in full at home	36	female	0	0	0	0	0	0	0	0	0	no		sometimes	no	18-24,99	64	163	no	0	0	no	no	no	no	no	no	mild	20	no performed	0	0	no	no	no	no	private general doctor				good evolution	0			0	no	no		0
you were managed in full at home	30	male	0	0	0	0	0	0	0	0	0	active smoker		sometimes	no	18-24,99	78	180	no	0	0	no	no	no	no	no	no	mild	5	no performed	0	0	no	no	no	no					good evolution	0			0	no	no		0
you were managed in full at home	58	male	0	0	0	0	0	0	0	0	0	active smoker	40	sometimes	no	18-24,99	72	173	no	0	0	no	no	no	no	no	no	mild	7	no performed	0	0	no	no	no	no	Auto-prescription				good evolution	0			0	no	no		0
you were managed in full at home	56	male	0	0	0	0	0	0	0	0	0	no		never	no	18-24,99	85	188	no	0	0	no	no	no	no	no	no	mild	7	no performed	0	0	no	no	no	no	private general doctor				good evolution	0			0	no	no		0
you were managed in full at home	28	female	0	0	0	0	0	0	0	0	0	no		never	no	18-24,99	60	158	no	0	0	no	no	no	no	no	no	mild	5j	no performed	0	0	no	no	no	no	inhospital general doctor				good evolution	0			0	no	no		0
you were managed in full at home	36	female	0	0	0	0	0	0	0	0	0	no		never	no	18-24,99	60	158	no	0	0	no	no	no	no	no	no	mild	10	no performed	0	0	no	no	no	no	private general doctor				good evolution	0			0	no	no		0
you were managed in full at home	29	female	0	0	0	0	0	0	0	0	0	no		never	no	18-24,99	67	167	no	0	0	no	no	no	no	no	no	mild	15	no performed	0	0	no	no	no	no	inhospital general doctor				good evolution	0			0	no	no		0
you were managed in full at home	33	female	0	0	0	0	0	0	0	0	0	no		sometimes	no	18-24,99	67	167	no	0	0	no	no	no	no	no	no	mild	15	no performed	0	0	no	no	no	no					good evolution	0			0	no	no		0
you were managed in full at home	33	female	0	0	0	0	0	0	0	0	0	no		never	no	18-24,99	67	167	no	0	0	no	no	no	no	no	no	mild	15	no performed	0	0	no	no	no	no					good evolution	0			0	no	no		0
you were managed in full at home	30	male	0	0	0	0	0	0	0	0	0	active smoker	6	sometimes	no	18-24,99	84	187	no	0	0	no	no	no	no	no	no	mild	10	no performed	0	0	no	no	no	no	inhospital general doctor				good evolution	0			0	no	no		0
you were managed in full at home	26	male	0	0	0	0	0	0	0	0	0	no		never	no	18-24,99	76	178	no	0	0	no	no	no	no	no	no	mild	7	no performed	0	0	no	no	no	no					good evolution	0			0	no	no		0
you were managed in full at home	40	male	0	0	0	0	0	0	0	0	0	active smoker		Always	no	18-24,99	75	177	no	0	0	no	no	no	no	no	no	mild	10	no performed	0	0	no	no	no	no	private general doctor				good evolution	0			0	no	Yes		0
you were managed in full at home	40	female	0	0	0	0	0	0	0	0	0	no		sometimes	no	18-24,99	70	171	no	0	0	no	no	no	no	no	no	mild	12	no performed	0	0	no	no	no	no					good evolution	0			0	no	no		0
you were managed in full at home	32	female	0	0	0	0	0	0	0	0	0	no		never	no	18-24,99	59	157	no	0	0	no	no	no	no	no	no	mild	7 jours	no performed	0	0	no	no	no	no					good evolution	0			0	no	no		0
you were managed in full at home	34	male	0	0	0	0	0	0	0	0	0	no		sometimes	no	18-24,99	80	183	no	0	0	no	no	no	no	no	no	mild	7	no performed	0	0	no	no	no	no	private general doctor				good evolution	0			0	no	no		0
you were managed in full at home	36	female	0	0	0	0	0	0	0	0	0	no		never	no	18-24,99	65	165	no	0	0	no	no	no	no	no	no	mild	4 jours	no performed	0	0	no	no	no	no					good evolution	0			0	no	no		0
you were managed in full at home	56	female	0	0	0	0	0	0	0	0	0	no		never	no	18-24,99	65	165	no	0	0	no	no	no	no	no	no	mild	7	no performed	0	0	no	no	no	no	private general doctor				good evolution	0			0	no	no		0
you were managed in full at home	20	male	0	0	0	0	0	0	0	0	0	no		never	no	18-24,99	65	165	asthma	0	0	no	no	no	no	no	no	mild	10	no performed	0	0	no	no	no	no	private general doctor				good evolution	0			0	no	no		0
you were managed in full at home	35	female	0	0	0	0	0	0	0	0	0	no		never	no	18-24,99	65	165	no	0	0	no	no	no	no	no	no	mild	14	no performed	0	0	no	no	no	no	private general doctor				good evolution	0			0	no	no		0
you were managed in full at home	58	female	0	0	0	0	0	0	0	0	0	no		never	arteriopathy	18-24,99	65	165	no	0	0	no	no	no	no	no	naftor	mild	7 jours	no performed	0	0	no	no	no	no	private general doctor				good evolution	0			0	no	no		0
you were managed in full at home	58	female	0	0	0	0	0	0	0	0	0	no		never	arteriopathy	18-24,99	65	165	no	0	0	no	no	no	no	no	naftor	mild	7 jours	no performed	0	0	no	no	no	no	private general doctor				good evolution	0			0	no	no		0
you were managed in full at home	40	female	0	0	0	0	0	0	0	0	0	no		sometimes	no	18-24,99	65	165	no	0	0	no	no	no	no	no	no	mild	10	no performed	0	0	no	no	no	no					good evolution	0			0	no	no		0
you were managed in full at home	21	female	0	0	0	0	0	0	0	0	0	no		sometimes	no	18-24,99	65	165	no	0	0	no	no	no	no	no	no	mild	12	no performed	0	0	no	no	no	no					good evolution	0			0	no	no		0
you were managed in full at home	23	female	0	0	0	0	0	0	0	0	0	no		sometimes	no	18-24,99	65	165	no	0	0	no	no	no	no	no	ttt antituberculeux pendant 9 mois	mild	12 j	no performed	0	0	no	no	no	no					good evolution	0			0	no	no		0
you were managed in full at home	25	male	0	0	0	0	0	0	0	0	0	active smoker	2 pa	Always	no	18-24,99	87	191	no	0	0	no	no	no	no	no	no	mild	4 j	no performed	0	0	no	no	no	no	private general doctor				good evolution	0			0	no	no		0
you were managed in full at home	22	female	0	0	0	0	0	0	0	0	0	no		sometimes	no	18-24,99	58	156	no	0	0	no	no	no	no	no	no	mild	5 jours	no performed	0	0	no	no	no	no	private general doctor				good evolution	0			0	no	no		0
you were managed in full at home	46	female	0	0	0	0	0	0	0	0	0	no		sometimes	no	18-24,99	55	152	no	0	0	no	no	no	no	no	no	mild	7	no performed	0	0	no	no	no	no	Auto-prescription				good evolution	0			0	no	no		0
you were managed in full at home	30	female	0	0	0	0	0	0	0	0	0	no		Always	no	18-24,99	64	164	asthma	0	0	Grossesse en cours ( lorsqu'elle a découvert le covid)	no	no	no	no	no	mild	4j	no performed	0	0	no	no	no	no					good evolution	0			0	no	no		0
you were managed in full at home	22	female	0	0	0	0	0	0	0	0	0	no		never	no	18-24,99	64	164	no	0	0	no	no	no	no	no	no	mild	15	no performed	0	0	no	no	no	no	Ordonnance pris avec le résultat PCR				good evolution	0			0	no	no		0
you were managed in full at home	50	male	0	1	0	0	0	0	0	0	0	no		sometimes	no	18-24,99	77	180	allergia	0	0	no	no	no	no	no	allergica	mild	2 jours	no performed	0	0	no	no	no	no					good evolution	0			0	no	no		0
you were managed in full at home	41	female	0	0	0	0	0	0	0	0	0	no		sometimes	no	18-24,99	63	163	no	0	0	no	no	no	no	no	no	mild	4 j	no performed	0	0	no	no	no	no					good evolution	0			0	no	no		0
you were managed in full at home	22	male	0	0	0	0	0	0	0	0	0	no		sometimes	no	18-24,99	75	178	no	0	0	no	no	no	no	no	no	mild	10	no performed	0	0	no	no	no	no	inhospital general doctor				good evolution	0			0	no	Yes	tension artérielle no mesurée pendant la période covid	0
you were managed in full at home	28	female	0	0	0	0	0	0	0	0	0	no		sometimes	no	18-24,99	70	172	no	0	0	no	no	no	no	no	no	mild	7	no performed	0	0	no	no	no	no	private general doctor				good evolution	0			0	no	Yes		0
you were managed in full at home	54	male	0	1	1	0	0	0	0	0	0	no		never	no	18-24,99	80	184	no	0	0	no	no	no	no	no	antihypertenseurs/ insuline	mild	17 j	no performed	0	0	no	no	no	no					good evolution	0			0	no	no	tension arterielle mesurée pendant covid par vous meme, tension equilibrée inferieur ou eqgal 140/90, vous avez gardé le meme traitement antihypertenseur	0
you were managed in full at home	35	male	0	0	0	0	0	0	0	0	0	active smoker		sometimes	no	18-24,99	78	182	no	0	0	no	no	no	no	no	no	mild	15	no performed	0	0	no	no	no	no					good evolution	0			0	no	no		0
you were managed in full at home	48	female	0	0	0	0	0	0	0	0	0	no		Always	no	18-24,99	68	170	no	0	0	no	no	no	no	no	no	mild	10	no performed	0	0	no	no	no	no	private general doctor				good evolution	0			0	no	Yes		0
you were managed in full at home	28	male	0	0	0	0	0	0	0	0	0	active smoker	10pa	sometimes	no	18-24,99	68	170	no	0	0	no	no	no	no	no	no	mild	6	no performed	0	0	no	no	no	no	inhospital general doctor				good evolution	0			0	no	no		0
you were managed in full at home	58	male	0	1	0	0	0	0	0	0	0	no		never	no	18-24,99	68	170	no	0	0	no	no	no	no	no	glucophage	mild	7 j	no performed	0	0	no	no	no	no					good evolution	0			0	no	no		0
you were managed in full at home	52	male	0	0	0	0	0	0	0	0	0	no		sometimes	no	18-24,99	68	170	no	0	0	no	no	no	no	no	no	mild	4j	no performed	0	0	no	no	no	no					good evolution	0			0	no	no		0
you were managed in full at home	52	female	0	0	0	0	0	0	0	0	0	no		Always	no	18-24,99	64	165	no	0	0	no	no	no	no	no	no	mild	15	no performed	0	0	no	no	no	no	private general doctor				good evolution	0			0	no	Yes		0
you were managed in full at home	25	male	0	0	0	0	0	0	0	0	0	no		Always	no	18-24,99	71	174	no	0	0	no	no	no	no	no	no	mild	3	no performed	0	0	no	no	no	no	private general doctor				good evolution	0			0	no	no		0
you were managed in full at home	28	female	0	0	0	0	0	0	0	0	0	no		never	no	18-24,99	60	160	no	0	0	no	no	no	no	no	no	mild	45	no performed	0	0	no	no	no	no	Auto-prescription				good evolution	0			0	no	no		0
you were managed in full at home	21	female	0	0	0	0	0	0	0	0	0	no		sometimes	no	18-24,99	60	160	no	0	0	no	no	no	no	no	no	mild	4	no performed	0	0	no	no	no	no	Ordonnance pris avec le résultat de PCR				good evolution	0			0	no	no		0
you were managed in full at home	19	female	0	0	0	0	0	0	0	0	0	no		never	no	18-24,99	60	160	no	0	0	no	no	no	no	no	no	mild	10	no performed	0	0	no	no	no	no	Auto-prescription				good evolution	0			0	no	no		0
you were managed in full at home	28	female	0	0	0	0	0	0	0	0	0	no		never	no	18-24,99	60	160	no	0	0	no	no	no	no	no	no	mild	4	no performed	0	0	no	no	no	no	Auto-prescription				good evolution	0			0	no	no		0
you were managed in full at home	61	female	0	0	0	0	0	0	0	0	0	no		never	no	18-24,99	60	160	no	0	0	no	no	no	no	no	no	mild	6	no performed	0	0	no	no	no	no	inhospital general doctor				good evolution	0			0	no	no		0
you were managed in full at home	34	female	0	0	0	0	0	0	0	0	0	no		never	no	18-24,99	60	160	no	0	0	Grossesse en cours ( lorsqu'elle a découvert le covid)	no	no	no	no	no	mild	7	no performed	0	0	no	no	no	no	inhospital general doctor				good evolution	0			0	no	no		0
you were managed in full at home	30	female	0	0	0	0	0	0	0	0	0	no		Always	no	18-24,99	60	160	no	0	0	no	no	no	no	no	no	mild	4	no performed	0	0	no	no	no	no	private general doctor				good evolution	0			0	no	no		0
you were managed in full at home	69	female	1	0	0	0	0	0	0	1	0	no		never	no	18-24,99	60	160	no	0	0	no	no	no	no	no	10 séances de chimio avant covid	mild	10	no performed	0	0	no	no	no	no	private general doctor				good evolution	0			0	no	no		0
you were managed in full at home	29	female	0	0	0	0	0	0	0	0	0	no		never	no	18-24,99	60	160	no	0	0	no	no	no	no	no	no	mild	7	no performed	0	0	no	no	no	no					good evolution	0			0	no	no		0
you were managed in full at home	44	female	0	0	0	0	0	0	0	0	0	no		never	no	18-24,99	60	160	no	0	0	no	no	no	no	no	no	mild	3	no performed	0	0	no	no	no	no					good evolution	0			0	no	no		0
you were managed in full at home	70	male	0	1	0	0	0	0	0	0	0	no		never	no	18-24,99	60	160	no	0	0	no	no	no	no	no	no	mild	30	performedandnormal	0	0	no	no	no	no					good evolution	0			0	no	no		0
you were managed in full at home	25	female	0	0	0	0	0	0	0	0	0	no		never	no	18-24,99	60	160	no	0	0	no	no	no	no	no	no	mild	1 j	no performed	0	0	no	no	no	no					good evolution	0			0	no	no		0
you were managed in full at home	39	female	0	0	0	0	0	0	0	0	0	no		sometimes	no	18-24,99	60	160	no	0	0	no	no	no	no	no	no	mild	3	no performed	0	0	no	no	no	no					good evolution	0			0	no	no		0
you were managed in full at home	22	female	0	0	0	0	0	0	0	0	0	no		never	no	18-24,99	63	164	no	0	0	Grossesse en cours ( lorsqu'elle a découvert le covid), 6 sa	no	no	no	no	no	mild	3	no performed	0	0	no	no	no	no	private general doctor				good evolution	0			0	no	no		0
you were managed in full at home	36	male	0	0	0	0	0	0	0	0	0	no		sometimes	no	18-24,99	75	179	no	0	0	no	no	no	no	no	no	mild	5	no performed	0	0	no	no	no	no	Auto-prescription				good evolution	0			0	no	no		0
you were managed in full at home	29	male	0	0	0	0	0	0	0	0	0	no		sometimes	no	18-24,99	75	179	no	0	0	no	no	no	no	no	no	mild	6	no performed	0	0	no	no	no	no					good evolution	0			0	no	no		0
you were managed in full at home	34	male	0	0	0	0	0	0	0	0	0	smoking wenead		never	no	18-24,99	70	173	no	0	0	no	no	no	no	no	no	mild	4	no performed	0	0	no	no	no	no	private general doctor				good evolution	0			0	no	no		0
you were managed in full at home	35	female	0	0	0	0	0	0	0	0	0	no		never	no	18-24,99	70	173	no	0	0	no	no	no	no	no	no	mild	7	no performed	0	0	no	no	no	no					good evolution	0			0	no	no		0
you were managed in full at home	31	female	0	0	0	0	0	0	0	0	0	no		sometimes	no	18-24,99	62	163	no	0	0	no	no	no	no	no	no	mild	10	no performed	0	0	no	no	no	no	inhospital general doctor				good evolution	0			0	no	no		0
you were managed in full at home	48	male	0	0	0	0	0	0	0	0	0	no		never	no	18-24,99	65	167	no	0	0	no	no	no	no	no	no	mild	13	no performed	0	0	no	no	no	no	Ordonnance pris avec le résultat de PCR				good evolution	0			0	no	no		0
you were managed in full at home	24	male	0	0	0	0	0	0	0	0	0	active smoker		sometimes	no	18-24,99	85	191	no	0	0	no	no	no	no	no	no	mild	15	no performed	0	0	no	no	no	no					good evolution	0			0	no	no		0
you were managed in full at home	37	male	0	0	0	0	0	0	0	0	0	no		never	no	18-24,99	77	182	no	0	0	no	no	no	no	no	no	mild	10	no performed	0	0	no	no	no	no					good evolution	0			0	no	no		0
you were managed in full at home	32	female	0	0	0	0	0	0	0	0	0	no		never	no	18-24,99	61	162	no	0	0	no	no	no	no	no	no	mild	7	no performed	0	0	no	no	no	no					good evolution	0			0	no	Yes		0
you were managed in full at home	22	female	0	0	0	0	0	0	0	0	0	no		Always	no	18-24,99	58	158	no	0	0	no	no	no	no	no	no	mild	10	no performed	0	0	no	no	no	no	private general doctor				good evolution	0			0	no	no		0
you were managed in full at home	45	female	0	0	0	0	0	0	0	0	0	no		never	no	18-24,99	67	170	no	0	0	no	no	no	no	no	no	mild	10	no performed	0	0	no	no	no	no					good evolution	0			0	no	no		0
you were managed in full at home	60	male	0	0	0	0	0	0	0	0	0	no		sometimes	no	18-24,99	75	180	no	0	0	no	no	no	no	no	no	mild	1 j	no performed	0	0	no	no	no	no					good evolution	0			0	no	no		0
you were managed in full at home	34	female	0	0	0	0	0	0	0	0	0	no		sometimes	no	18-24,99	75	180	no	0	0	no	no	no	no	no	no	mild	10	performedandnormal	0	0	no	no	no	no					good evolution	0			0	no	no		0
you were managed in full at home	48	female	0	0	0	0	0	0	0	0	0	no		never	no	18-24,99	60	161	no	0	0	no	no	no	no	no	no	mild	3 j	performedandnormal	0	0	no	no	no	no					good evolution	0			0	no	no		0
you were managed in full at home	36	female	0	0	0	0	0	0	0	0	0	no		Always	no	18-24,99	60	161	no	0	0	no	no	no	no	no	no	mild	6	no performed	0	0	no	no	no	no	inhospital pneumologist				good evolution	0			0	no	no		0
you were managed in full at home	35	female	0	0	0	0	0	0	0	0	0	no		never	no	18-24,99	63	165	no	0	0	no	no	no	no	no	no	mild	15	no performed	0	0	no	no	no	no					good evolution	0			0	no	no		0
you were managed in full at home	66	male	0	0	0	0	0	0	0	0	0	no		never	no	18-24,99	63	165	no	0	0	no	no	no	no	no	no	mild	15	no performed	0	0	no	no	no	no	private general doctor				good evolution	0			0	no	no		0
you were managed in full at home	33	female	0	0	0	0	0	0	0	0	0	no		sometimes	no	18-24,99	70	174	no	0	0	no	no	no	no	no	no	mild	14	no performed	0	0	no	no	no	no					good evolution	0			0	no	no		0
you were managed in full at home	66	male	0	1	0	0	0	0	0	0	0	no		never	no	18-24,99	62	164	no	0	0	no	no	no	no	no	no	mild	14	no performed	0	0	no	no	no	no					good evolution	0			0	no	no		0
you were managed in full at home	42	female	0	0	0	0	0	0	0	0	0	no		never	atrial fibrillation	18-24,99	59	160	no	0	0	no	no	no	no	Aspegic ou Kardegic ou aspirine	Nomocardil	mild	10	no performed	0	0	no	no	no	no	private general doctor				good evolution	0			0	no	Yes		0
you were managed in full at home	31	female	0	0	0	0	0	0	0	0	0	no		sometimes	no	18-24,99	65	168	no	0	0	no	no	no	no	no	no	mild	5 jours	no performed	0	0	no	no	no	no	inhospital pneumologist				good evolution	0			0	no	no		0
you were managed in full at home	30	female	0	0	0	0	0	0	0	0	0	no		sometimes	no	18-24,99	65	168	no	0	0	no	no	no	no	no	no	mild	5	no performed	0	0	no	no	no	no	private general doctor				good evolution	0			0	no	no		0
you were managed in full at home	30	male	0	0	0	0	0	0	0	0	0	no		sometimes	no	18-24,99	65	168	no	0	0	no	no	no	no	no	no	mild	6	no performed	0	0	no	no	no	no	private general doctor				good evolution	0			0	no	no		0
you were managed in full at home	64	male	0	1	0	0	0	0	0	0	0	no		never	no	18-24,99	72	177	no	0	0	no	no	no	no	no	no	mild	10	no performed	0	0	no	no	no	no	inhospital general doctor				good evolution	0			0	no	no		0
you were managed in full at home	32	male	0	0	0	0	0	0	0	0	0	active smoker	8	sometimes	no	18-24,99	75	181	no	0	0	no	no	no	no	no	no	mild	7	no performed	0	0	no	no	no	no	private general doctor				good evolution	0			0	no	no		0
you were managed in full at home	33	female	0	0	0	0	0	0	0	0	0	no		never	no	18-24,99	60	162	no	0	0	no	no	no	no	no	no	mild	6	no performed	0	0	no	no	no	no	private general doctor				good evolution	0			0	no	Yes		0
you were managed in full at home	19	female	0	0	0	0	0	0	0	0	0	no		never	no	18-24,99	60	162	no	0	0	no	no	no	no	no	no	mild	15	no performed	0	0	no	no	no	no					good evolution	0			0	no	no		0
you were managed in full at home	29	male	0	0	0	0	0	0	0	0	0	no		sometimes	no	18-24,99	70	175	no	0	0	no	no	no	no	no	no	mild	9	no performed	0	0	no	no	no	no					good evolution	0			0	no	no		0
you were managed in full at home	78	male	0	0	0	0	0	0	0	0	0	no		never	no	18-24,99	70	175	no	0	0	no	no	no	no	no	no	mild	Novembre	no performed	0	0	no	no	no	no					good evolution	0			0	no	no		0
you were managed in full at home	78	female	0	0	0	0	0	0	0	0	0	no		never	no	18-24,99	70	175	no	0	0	no	no	no	no	no	no	mild	10	no performed	0	0	no	no	no	no					good evolution	0			0	no	no		0
you were managed in full at home	84	male	0	1	1	1	0	0	0	0	0	no		never	no	18-24,99	70	175	no	0	0	no	no	no	no	no	no	mild	10	no performed	0	0	no	no	no	no	private general doctor				good evolution	0			0	no	no	tension artérielle no mesurée pendant la période covid, vous avez gardé le meme traitement antihypertenseur	0
you were managed in full at home	57	male	0	0	0	0	0	0	0	0	0	no		never	no	18-24,99	62	165	no	0	0	no	no	no	no	no	no	mild	20	performedandnormal	0	0	no	no	no	no	private general doctor				good evolution	0			0	no	no		0
you were managed in full at home	23	female	0	0	0	0	0	0	0	0	0	no		Always	no	18-24,99	62	165	no	0	0	no	no	no	no	no	no	mild	10	no performed	0	0	no	no	no	no	private pneumologist				good evolution	0			0	no	no		0
you were managed in full at home	40	male	0	0	0	0	0	0	0	0	0	no		Always	no	18-24,99	72	178	no	0	0	no	no	no	no	no	no	mild	07 jours	no performed	0	0	no	no	no	no	inhospital general doctor				good evolution	0			0	no	no		0
you were managed in full at home	29	female	0	0	0	0	0	0	0	0	0	no		sometimes	no	18-24,99	61	164	no	0	0	no	no	no	no	no	no	mild	10	no performed	0	0	no	no	no	no	inhospital general doctor				good evolution	0			0	no	no		0
you were managed in full at home	32	female	0	0	0	0	0	0	0	0	0	no		never	no	18-24,99	64	168	no	0	0	no	no	no	no	no	no	mild	7	no performed	0	0	no	no	no	no	private general doctor				good evolution	0			0	no	no		0
you were managed in full at home	40	female	0	0	0	0	0	0	0	0	0	no		sometimes	no	18-24,99	67	172	no	0	0	no	no	no	no	no	no	mild	5	no performed	0	0	no	no	no	no					good evolution	0			0	no	no		0
you were managed in full at home	43	male	0	1	0	0	0	0	0	0	0	active smoker	365	never	no	18-24,99	67	172	no	0	0	no	no	no	no	no	no	mild	7	no performed	0	0	no	no	no	no	private general doctor				good evolution	0			0	no	no		0
you were managed in full at home	24	male	0	0	0	0	0	0	0	0	0	active smoker	3pa	Always	no	18-24,99	75	182	no	0	0	no	no	no	no	no	no	mild	7	no performed	0	0	no	no	no	no					good evolution	0			0	no	no		0
you were managed in full at home	24	female	0	0	0	0	0	0	0	0	0	no		never	no	18-24,99	55	156	no	0	0	no	no	no	no	no	no	mild	8	no performed	0	0	no	no	no	no					good evolution	0			0	no	no		0
you were managed in full at home	19	male	0	0	0	0	0	0	0	0	0	no		sometimes	no	18-24,99	70	176	no	0	0	no	no	no	no	no	no	mild	3	no performed	0	0	no	no	no	no					good evolution	0			0	no	no		0
you were managed in full at home	30	female	0	0	0	0	0	0	0	0	0	no		sometimes	no	18-24,99	70	176	no	0	0	no	no	no	no	no	no	mild	6	no performed	0	0	no	no	no	no					good evolution	0			0	no	no		0
you were managed in full at home	35	male	0	0	0	0	0	0	0	0	0	active smoker		sometimes	no	18-24,99	70	176	no	0	0	no	no	no	no	no	no	mild	5	no performed	0	0	no	no	no	no	inhospital general doctor				good evolution	0			0	no	no		0
you were managed in full at home	35	male	0	0	0	0	0	0	0	0	0	active smoker		never	no	18-24,99	70	176	no	0	0	no	no	no	no	no	no	mild	20	no performed	0	0	no	no	no	no	Ordonnance pris avec le résultat de PCR				good evolution	0			0	no	no		0
you were managed in full at home	26	male	0	0	0	0	0	0	0	0	0	active smoker	96	Always	no	18-24,99	70	176	no	0	0	no	no	no	no	no	no	mild	10	no performed	0	0	no	no	no	no	private general doctor				good evolution	0			0	no	no		0
you were managed in full at home	35	female	0	0	0	0	0	0	0	0	0	no		sometimes	no	18-24,99	63	167	no	0	0	no	no	no	no	no	no	mild	7	no performed	0	0	no	no	no	no	private general doctor				good evolution	0			0	no	no		0
you were managed in full at home	35	female	0	0	0	0	0	0	0	0	0	no		never	no	18-24,99	63	167	no	0	0	no	no	no	no	no	no	mild	8	no performed	0	0	no	no	no	no	private general doctor				good evolution	0			0	no	no		0
you were managed in full at home	35	female	0	0	0	0	0	0	0	0	0	no		sometimes	no	18-24,99	60	163	no	0	0	Grossesse en cours ( lorsqu'elle a découvert le covid)	no	no	no	no	no	mild	7	no performed	0	0	no	no	no	no	private general doctor				good evolution	0			0	no	no		0
you were managed in full at home	39	female	0	0	0	0	0	0	0	0	0	no		Always	no	18-24,99	60	163	no	0	0	no	no	no	no	no	no	mild	7	no performed	0	0	no	no	no	no	Médecin de circuit covid				good evolution	0			0	no	no		0
you were managed in full at home	35	male	0	0	0	0	0	0	0	0	0	Chicha		Always	no	18-24,99	73	180	no	0	0	no	no	no	no	no	no	mild	10	no performed	0	0	no	no	no	no	Auto-prescription				good evolution	0			0	no	no		0
you were managed in full at home	34	male	0	0	0	0	0	0	0	0	0	active smoker	15 PA	sometimes	no	18-24,99	65	170	no	0	0	no	no	no	no	no	no	mild	2 jours	no performed	0	0	no	no	no	no					good evolution	0			0	no	no		0
you were managed in full at home	20	male	1	0	0	0	0	0	0	0	0	no		sometimes	no	18-24,99	65	170	no	0	0	no	Yes	no	no	no	no	mild	7	no performed	0	0	no	no	no	no					good evolution	0			0	no	no		0
you were managed in full at home	40	female	0	0	0	0	0	0	0	0	0	no		never	no	18-24,99	65	170	no	0	0	no	no	no	no	no	no	mild	4	no performed	0	0	no	no	no	no	INFEXTIEU				good evolution	0			0	no	no		0
you were managed in full at home	20	female	0	0	0	0	0	0	0	0	0	no		never	no	18-24,99	65	170	no	0	0	no	no	no	no	no	no	mild	2	no performed	0	0	no	no	no	no	Ordonnance pris avec le résultat de test PCR				good evolution	0			0	no	no		0
you were managed in full at home	85	male	0	0	0	0	0	0	0	0	0	no		never	heart failure	18-24,99	65	170	no	0	0	no	no	no	no	no	lasilix et aspégic	mild	15	no performed	0	0	no	no	no	no	private general doctor				good evolution	0			0	no	no		0
you were managed in full at home	35	female	0	0	0	0	0	0	0	0	0	no		never	no	18-24,99	65	170	no	0	0	no	no	no	no	no	no	mild	5	no performed	0	0	no	no	no	no	private general doctor				good evolution	0			0	no	no		0
you were managed in full at home	21	female	0	0	0	0	0	0	0	0	0	no		never	no	18-24,99	65	170	no	0	0	no	no	no	no	no	no	mild	5	no performed	0	0	no	no	no	no	private general doctor				good evolution	0			0	no	no		0
you were managed in full at home	30	female	0	0	0	0	0	0	0	0	0	no		never	no	18-24,99	65	170	no	0	0	no	no	no	no	no	no	mild	October	no performed	0	0	no	no	no	no					good evolution	0			0	no	no		0
you were managed in full at home	36	male	0	0	0	0	0	0	0	0	0	no		sometimes	no	18-24,99	59	162	no	0	0	no	no	no	no	no	no	mild	10	no performed	0	0	no	no	no	no					good evolution	0			0	no	no		0
you were managed in full at home	28	female	0	0	0	0	0	0	0	0	0	no		never	no	18-24,99	61	165	no	0	0	no	no	no	no	no	no	mild	7	no performed	0	0	no	no	no	no	private general doctor				good evolution	0			0	no	no		0
you were managed in full at home	22	female	0	0	0	0	0	0	0	0	0	no		sometimes	no	18-24,99	53	154	no	0	0	no	no	no	no	no	no	mild	10	no performed	0	0	no	no	no	no	inhospital general doctor				good evolution	0			0	no	no		0
you were managed in full at home	20	male	0	0	0	0	0	0	0	0	0	no		Always	no	18-24,99	70	177	no	0	0	no	no	no	no	no	no	mild	3	no performed	0	0	no	no	no	no					good evolution	0			0	no	no		0
you were managed in full at home	50	female	0	0	0	0	0	0	0	0	0	no		never	no	18-24,99	66	172	no	0	0	no	no	no	no	no	no	mild	3	no performed	0	0	no	no	no	no	private general doctor				good evolution	0			0	no	no		0
you were managed in full at home	24	female	0	0	0	0	0	0	0	0	0	no		sometimes	no	18-24,99	60	164	no	0	0	no	no	no	no	no	no	mild	5	no performed	0	0	no	no	no	no	private general doctor				good evolution	0			0	no	no		0
you were managed in full at home	23	female	0	0	0	0	0	0	0	0	0	active smoker		never	no	18-24,99	60	164	asthma	0	0	no	no	no	no	no	no	mild	14	no performed	0	0	no	no	no	no	médecin membre de la famille				good evolution	0			0	no	no		0
you were managed in full at home	43	female	0	0	0	0	0	0	0	0	0	no		sometimes	no	18-24,99	62	167	no	0	0	no	no	no	no	no	no	mild	8	no performed	0	0	no	no	no	no	Auto-prescription				good evolution	0			0	no	no		0
you were managed in full at home	40	female	0	0	0	0	0	0	0	0	0	no		never	no	18-24,99	65	171	no	0	0	no	no	no	no	no	corticoids	mild	7	no performed	0	0	no	no	no	no	private general doctor				good evolution	0			0	no	no		0
you were managed in full at home	33	female	0	0	0	1	0	0	0	0	0	no		never	no	18-24,99	50	150	no	0	0	no	no	no	no	no	no	mild	7	no performed	0	0	no	no	no	no	Ordonnance pris avec le résultat de PCR				good evolution	0			0	no	Yes		0
you were managed in full at home	26	male	0	0	0	0	0	0	0	0	0	active smoker	3pa	Always	no	18-24,99	72	180	no	0	0	no	no	no	no	no	no	mild	5	no performed	0	0	no	no	no	no	inhospital general doctor				good evolution	0			0	no	no		0
you were managed in full at home	31	female	0	0	0	0	0	0	0	0	0	no		Always	no	18-24,99	59	163	no	0	0	no, amygdalectomie	no	no	no	no	no	mild	12	no performed	0	0	no	no	no	no	private general doctor				good evolution	0			0	no	Yes		0
you were managed in full at home	25	female	0	0	0	0	0	0	0	0	0	no		sometimes	no	18-24,99	56	159	no	0	0	no	no	no	no	no	no	mild	4	no performed	0	0	no	no	no	no					good evolution	0			0	no	no		0
you were managed in full at home	47	male	0	0	0	0	0	0	0	0	0	no		never	no	18-24,99	64	170	no	0	0	no	no	no	no	no	no	mild	7	no performed	0	0	no	no	no	no	private general doctor				good evolution	0			0	no	no		0
you were managed in full at home	27	male	0	0	0	0	0	0	0	0	0	active smoker	13	sometimes	no	18-24,99	70	178	no	0	0	no	no	no	no	no	no	mild	2	no performed	0	0	no	no	no	no					good evolution	0			0	no	no		0
you were managed in full at home	31	male	0	0	0	0	0	0	0	0	0	no		sometimes	no	18-24,99	78	188	no	0	0	no	no	no	no	no	no	mild	3	no performed	0	0	no	no	no	no					good evolution	0			0	no	no		0
you were managed in full at home	48	female	0	0	0	0	0	0	0	0	0	no		Always	no	18-24,99	66	173	no	0	0	no	no	no	no	no	no	mild	4	no performed	0	0	no	no	no	no	Médecin de réanimation private				good evolution	0			0	no	no		0
you were managed in full at home	68	female	0	0	0	1	0	0	0	0	0	no		never	no	18-24,99	60	165	no	0	0	no	no	no	no	no	no	mild	1	no performed	0	0	no	no	no	no	inhospital general doctor				good evolution	0			0	no	no		0
you were managed in full at home	35	female	0	0	0	0	0	0	0	0	0	no		sometimes	no	18-24,99	60	165	no	0	0	no	no	no	no	no	no	mild	15	no performed	0	0	no	no	no	no					good evolution	0			0	no	no		0
you were managed in full at home	56	female	0	0	0	0	0	0	0	0	0	no		sometimes	no	18-24,99	60	165	no	0	0	no	no	no	no	Aspegic ou Kardegic ou aspirine	no	mild	14	no performed	0	0	no	no	no	no	Auto-prescription				good evolution	0			0	no	no		0
you were managed in full at home	34	female	0	0	0	0	0	0	0	0	0	no		sometimes	no	18-24,99	60	165	no	0	0	no	no	no	no	no	no	mild	2	no performed	0	0	no	no	no	no	private general doctor				good evolution	0			0	no	no		0
you were managed in full at home	24	female	0	0	0	0	0	0	0	0	0	no		never	no	18-24,99	60	165	no	0	0	no	no	no	no	no	no	mild	3	no performed	0	0	no	no	no	no	private general doctor				good evolution	0			0	no	no		0
you were managed in full at home	23	female	0	0	0	0	0	0	0	0	0	no		sometimes	no	18-24,99	60	165	no	0	0	no	no	no	no	no	no	mild	7	no performed	0	0	no	no	no	no	inhospital general doctor				good evolution	0			0	no	no		0
you were managed in full at home	45	female	0	0	0	0	0	0	0	0	0	no		never	no	18-24,99	60	165	no	0	0	no	no	no	no	no	no	mild	15	no performed	0	0	no	no	no	no					good evolution	0			0	no	no		0
you were managed in full at home	20	female	0	0	0	0	0	0	0	0	0	no		sometimes	no	18-24,99	60	165	no	0	0	no	no	no	no	no	no	mild	7	no performed	0	0	no	no	no	no	private general doctor				good evolution	0			0	no	no		0
you were managed in full at home	26	female	0	0	0	0	0	0	0	0	0	no		sometimes	no	18-24,99	65	172	no	0	0	no	no	no	no	no	no	mild	7	no performed	0	0	no	no	no	no	private general doctor				good evolution	0			0	no	no		0
you were managed in full at home	35	female	0	0	0	0	0	0	0	0	0	no		never	no	18-24,99	65	172	no	0	0	no	no	no	no	no	no	mild	15	no performed	0	0	no	no	no	no					good evolution	0			0	no	no		0
you were managed in full at home	33	female	0	0	0	0	0	0	0	0	0	no		sometimes	no	18-24,99	62	168	no	0	0	no	no	no	no	no	no	mild	10	no performed	0	0	no	no	no	no	psychiatre private membre de la famille				good evolution	0			0	no	Yes		0
you were managed in full at home	23	female	0	0	0	0	0	0	0	0	0	no		sometimes	no	18-24,99	63	170	no	0	0	no	no	no	no	no	no	mild	8	no performed	0	0	no	no	no	no	inhospital general doctor				good evolution	0			0	no	no		0
you were managed in full at home	26	female	0	0	0	0	0	0	0	0	0	no		sometimes	no	18-24,99	62	169	no	0	0	no	no	no	no	no	no	mild	7	no performed	0	0	no	no	no	no	private general doctor				good evolution	0			0	no	no		0
you were managed in full at home	42	female	0	0	0	0	0	0	0	0	0	no		never	no	18-24,99	52	155	no	0	0	no	no	no	no	no	no	mild	12	no performed	0	0	no	no	no	no	private general doctor				good evolution	0			0	no	no		0
you were managed in full at home	35	male	0	0	0	0	0	0	0	0	0	no		never	no	18-24,99	64	172	no	0	0	no	no	no	no	no	no	mild	15	no performed	0	0	no	no	no	no	private general doctor				good evolution	0			0	no	no		0
you were managed in full at home	21	male	0	0	0	0	0	0	0	0	0	no		Always	no	18-24,99	67	176	no	0	0	no	no	no	no	no	no	mild	3 JOURS	no performed	0	0	no	no	no	no					good evolution	0			0	no	no		0
you were managed in full at home	21	male	0	0	0	0	0	0	0	0	0	no		Always	no	18-24,99	67	176	no	0	0	no	no	no	no	no	no	mild	3 JOURS	no performed	0	0	no	no	no	no					good evolution	0			0	no	no		0
you were managed in full at home	33	male	0	0	0	0	0	0	0	0	0	no		sometimes	no	18-24,99	70	180	no	0	0	no	no	no	no	no	no	mild	3j	no performed	0	0	no	no	no	no	private general doctor				good evolution	0			0	no	no		0
you were managed in full at home	30	female	0	0	0	0	0	0	0	0	0	no		never	no	18-24,99	60	167	no	0	0	no	no	no	no	no	no	mild	10	no performed	0	0	no	no	no	no					good evolution	0			0	no	no		0
you were managed in full at home	29	female	0	0	0	0	0	0	0	0	0	no		never	no	18-24,99	60	167	no	0	0	no	no	no	no	no	no	mild	10	no performed	0	0	no	no	no	no					good evolution	0			0	no	no		0
you were managed in full at home	27	female	0	0	0	0	0	0	0	0	0	no		sometimes	no	18-24,99	60	167	no	0	0	no	no	no	no	no	no	mild	8	no performed	0	0	no	no	no	no	private general doctor				good evolution	0			0	no	no		0
you were managed in full at home	25	female	0	0	0	0	0	0	0	0	0	no		sometimes	no	18-24,99	55	160	no	0	0	no	no	no	no	no	no	mild	3	no performed	0	0	no	no	no	no					good evolution	0			0	no	no		0
you were managed in full at home	26	female	0	0	0	0	0	0	0	0	0	no		sometimes	no	18-24,99	55	160	no	0	0	no	no	no	no	no	no	mild	10	no performed	0	0	no	no	no	no					good evolution	0			0	no	no		0
you were managed in full at home	59	female	0	1	0	1	0	0	0	0	0	no		never	no	18-24,99	55	160	no	0	0	no	no	no	no	no	no	mild	19/10/2020	no performed	0	0	no	no	no	no	private general doctor				good evolution	0			0	no	no		0
you were managed in full at home	37	male	0	0	0	0	0	0	0	0	0	active smoker	48	Always	no	18-24,99	68	178	no	0	0	no	no	no	no	no	no	mild	3	no performed	0	0	no	no	no	no	inhospital pneumologist				good evolution	0			0	no	no		0
you were managed in full at home	59	male	0	0	0	0	0	0	0	0	0	no		sometimes	no	18-24,99	62	170	no	0	0	no	no	no	no	no	no	mild	7	no performed	0	0	no	no	no	no	inhospital general doctor				good evolution	0			0	no	no		0
you were managed in full at home	27	female	0	0	0	0	0	0	0	0	0	no		never	no	18-24,99	61	169	no	0	0	no	no	no	no	no	no	mild	14	no performed	0	0	no	no	no	no					good evolution	0			0	no	no		0
you were managed in full at home	70	female	0	1	1	0	0	0	0	0	0	no		never	no	18-24,99	58	165	no	0	0	no	no	no	no	no	no	mild	November	no performed	0	0	no	no	no	no					good evolution	0			0	no	no		0
you were managed in full at home	62	female	0	0	0	0	0	0	0	0	0	no		sometimes	no	18-24,99	60	168	no	0	0	no	no	no	no	no	no	mild	14 j	no performed	0	0	no	no	no	no					good evolution	0			0	no	no		0
you were managed in full at home	44	male	0	0	0	0	0	0	0	0	0	no		sometimes	no	18-24,99	65	175	no	0	0	no	no	no	no	no	no	mild	7	no performed	0	0	no	no	no	no	private general doctor				good evolution	0			0	no	no		0
you were managed in full at home	37	female	0	0	0	0	0	0	0	0	0	no		sometimes	no	18-24,99	65	175	no	0	0	no	no	no	no	no	no	mild	10	no performed	0	0	no	no	no	no	private general doctor				good evolution	0			0	no	no	tension artérielle no mesurée pendant la période covid	0
you were managed in full at home	21	male	0	0	0	0	0	0	0	0	0	Chicha		Always	no	18-24,99	65	175	no	0	0	no	no	no	no	no	no	mild	2	no performed	0	0	no	no	no	no	Auto-prescription				good evolution	0			0	no	no		0
you were managed in full at home	18	female	0	0	0	0	0	0	0	0	0	no		never	no	18-24,99	65	175	no	0	0	no	no	no	no	no	no	mild	4	no performed	0	0	no	no	no	no					good evolution	0			0	no	no		0
you were managed in full at home	18	female	0	0	0	0	0	0	0	0	0	no		never	no	18-24,99	65	175	no	0	0	no	no	no	no	no	no	mild	4	no performed	0	0	no	no	no	no					good evolution	0			0	no	no		0
you were managed in full at home	23	male	0	0	0	0	0	0	0	0	0	no		sometimes	no	18-24,99	65	175	no	0	0	no	no	no	no	no	no	mild	3 à 5	no performed	0	0	no	no	no	no	private general doctor				good evolution	0			0	no	no		0
you were managed in full at home	30	female	0	0	0	0	0	0	0	0	0	no		sometimes	no	18-24,99	54	160	no	0	0	no	no	no	no	no	no	mild	9	no performed	0	0	no	no	no	no	Auto-prescription				good evolution	0			0	no	no		0
you were managed in full at home	26	female	0	0	0	0	0	0	0	0	0	no		never	no	18-24,99	54	160	no	0	0	no	no	no	no	no	no	mild	7 j	no performed	0	0	no	no	no	no					good evolution	0			0	no	no		0
you were managed in full at home	31	female	0	0	0	0	0	0	0	0	0	no		Always	no	18-24,99	56	163	no	0	0	no	no	no	no	no	no	mild	5	no performed	0	0	no	no	no	no	private general doctor				good evolution	0			0	no	no		0
you were managed in full at home	50	male	0	0	0	0	0	0	0	0	0	no		sometimes	no	18-24,99	60	169	no	0	0	no	no	no	no	no	no	mild	4	no performed	0	0	no	no	no	no	inhospital general doctor				good evolution	0			0	no	no		0
you were managed in full at home	26	male	0	0	0	0	0	0	0	0	0	active smoker	12	never	no	18-24,99	75	189	no	0	0	no	no	no	no	no	no	mild	7	no performed	0	0	no	no	no	no	private general doctor				good evolution	0			0	no	no		0
you were managed in full at home	20	female	0	0	0	0	0	0	0	0	0	no		never	no	18-24,99	65	176	no	0	0	no	no	no	no	no	no	mild	3	no performed	0	0	no	no	no	no	private general doctor				good evolution	0			0	no	no		0
you were managed in full at home	29	female	0	0	0	0	0	0	0	0	0	no		never	no	18-24,99	64	175	no	0	0	Grossesse en cours ( lorsqu'elle a découvert le covid)	no	no	no	Aspegic ou Kardegic ou aspirine	no	mild	7	no performed	0	0	no	no	no	no	Gynécologue private				good evolution	0			0	no	no		0
you were managed in full at home	21	female	0	0	0	0	0	0	0	0	0	no		never	no	18-24,99	47	150	no	0	0	no	no	no	no	no	no	mild	6	no performed	0	0	no	no	no	no					good evolution	0			0	no	no		0
you were managed in full at home	80	female	0	0	0	0	0	0	0	0	0	no		never	no	18-24,99	50	155	no	0	0	no	no	no	no	no	no	mild	7	no performed	0	0	no	no	no	no	Auto-prescription				good evolution	0			0	no	no		0
you were managed in full at home	30	male	0	0	0	0	0	0	0	0	0	active smoker	5 pa	Always	no	18-24,99	72	186	no	0	0	no	no	no	no	no	no	mild	6 j	no performed	0	0	no	no	no	no	inhospital general doctor				good evolution	0			0	no	no		0
you were managed in full at home	23	male	0	0	0	0	0	0	0	0	0	active smoker		sometimes	no	18-24,99	60	170	no	0	0	no	no	no	no	no	no	mild	10	no performed	0	0	no	no	no	no	Auto-prescription				good evolution	0			0	no	no		0
you were managed in full at home	23	male	0	0	0	0	0	0	0	0	0	active smoker		sometimes	no	18-24,99	60	170	no	0	0	no	no	no	no	no	no	mild	10	no performed	0	0	no	no	no	no	Auto-prescription				good evolution	0			0	no	no		0
you were managed in full at home	69	male	0	0	0	0	0	0	0	0	0	no		never	no	18-24,99	60	170	dilatation des bronches ( القصبات واسعة)	0	0	no	no	no	no	no	no	mild	7	no performed	0	0	no	no	no	no	inhospital general doctor				good evolution	0			0	no	no		0
you were managed in full at home	22	female	0	0	0	0	0	0	0	0	0	no		never	no	18-24,99	60	170	no	0	0	no	no	no	no	no	no	mild	2 jours	no performed	0	0	no	no	no	no	private general doctor				good evolution	0			0	no	no		0
you were managed in full at home	58	female	0	0	1	0	0	0	0	0	0	no		sometimes	no	18-24,99	60	170	no	0	0	no	no	no	no	no	no	mild	15	no performed	0	0	no	no	no	no	inhospital general doctor				good evolution	0			0	no	no	tension artérielle no mesurée pendant la période covid, vous avez gardé le meme traitement antihypertenseur	0
you were managed in full at home	24	male	0	0	0	0	0	0	0	0	0	no		never	no	18-24,99	67	180	no	0	0	no	no	no	no	no	no	mild	7	no performed	0	0	no	no	no	no	Ordonnance pris avec le résultat de PCR				good evolution	0			0	no	no		0
you were managed in full at home	58	female	0	0	0	0	0	0	0	0	0	no		never	no	18-24,99	58	168	no	0	0	no	no	no	no	no	no	mild	15 jours	no performed	0	0	no	no	no	no					good evolution	0			0	no	no		0
you were managed in full at home	33	male	0	0	0	0	0	0	0	0	0	smoking wenead		Always	no	18-24,99	65	178	no	0	0	no	no	no	no	no	no	mild	1	no performed	0	0	no	no	no	no	reanimateur				good evolution	0			0	no	no		0
you were managed in full at home	53	female	0	1	1	0	0	0	0	0	0	no		never	no	18-24,99	53	161	no	0	0	no	no	no	no	no	antihypertenseurs / glucophage	mild	3 j	performedandnormal	0	0	no	no	no	no					good evolution	0			0	no	no	tension mesurée par un medecin, tension equilibrée inferieur ou eqgal 140/90, vous avez gardé le meme traitement antihypertenseur	0
you were managed in full at home	39	female	0	0	0	0	0	0	0	0	0	no		sometimes	no	18-24,99	57	167	no	0	0	no	no	no	no	no	no	mild	1 mois	no performed	0	0	no	no	no	no	private general doctor				good evolution	0			0	no	no		0
you were managed in full at home	29	male	0	0	0	0	0	0	0	0	0	active smoker	96	never	no	18-24,99	59	170	no	0	0	no	no	no	no	no	no	mild	16	no performed	0	0	no	no	no	no	Auto-prescription				good evolution	0			0	no	no		0
you were managed in full at home	20	female	0	0	0	0	0	0	0	0	0	no		sometimes	no	18-24,99	60	172	no	0	0	no	no	no	no	no	no	mild	3	no performed	0	0	no	no	no	no	Ordonnance pris avec le résultat de PCR				good evolution	0			0	no	no		0
you were managed in full at home	19	male	0	0	0	0	0	0	0	0	0	Chicha		Always	no	18-24,99	55	165	no	0	0	no	no	no	no	no	no	mild	20	no performed	0	0	no	no	no	no	inhospital general doctor				good evolution	0			0	no	no		0
you were managed in full at home	60	female	0	0	0	0	0	0	0	0	0	no		never	no	18-24,99	55	165	no	0	0	no	no	no	no	no	bétabloquants	mild	20 j	no performed	0	0	no	no	no	no	private general doctor				good evolution	0			0	no	no		0
you were managed in full at home	82	female	0	0	1	0	0	0	0	0	0	no		never	no	18-24,99	55	165	no	0	0	no	no	no	no	Aspegic ou Kardegic ou aspirine	no	mild	10	no performed	0	0	no	no	no	no	private general doctor				good evolution	0			0	no	no	tension arterielle mesurée pendant covid par vous meme, tension equilibrée inferieur ou eqgal 140/90	0
you were managed in full at home	32	female	0	0	0	0	0	0	0	0	0	no		Always	no	18-24,99	51	159	no	0	0	no	no	no	no	no	no	mild	7	no performed	0	0	no	no	no	no	private general doctor				good evolution	0			0	no	no		0
you were managed in full at home	21	male	0	0	0	0	0	0	0	0	0	no		never	no	18-24,99	49	156	no	0	0	no	no	no	no	no	no	mild	10	no performed	0	0	no	no	no	no					good evolution	0			0	no	no		0
you were managed in full at home	25	female	0	0	0	0	0	0	0	0	0	no		sometimes	no	18-24,99	58	170	no	0	0	no	no	no	no	Aspegic ou Kardegic ou aspirine	no	mild	5	no performed	0	0	no	no	no	no	Auto-prescription				good evolution	0			0	no	no		0
you were managed in full at home	33	female	0	0	0	0	0	0	0	0	0	no		never	no	18-24,99	65	180	no	0	0	Grossesse en cours ( lorsqu'elle a découvert le covid)	no	no	no	no	no	mild	3 jours	no performed	0	0	no	no	no	no					good evolution	0			0	no	no		0
you were managed in full at home	55	female	0	0	0	0	0	0	0	0	0	no		never	no	18-24,99	62	176	no	0	0	no	no	no	no	no	no	mild	6	no performed	0	0	no	no	no	no	Ordonnance pris avec le résultat de PCR				good evolution	0			0	no	no		0
you were managed in full at home	32	female	0	0	0	0	0	0	0	0	0	no		never	no	18-24,99	56	168	no	0	0	no	no	no	no	no	no	mild	07	no performed	0	0	no	no	no	no					good evolution	0			0	no	no		0
you were managed in full at home	29	female	0	0	0	0	0	0	0	0	0	no		Always	no	18-24,99	54	165	no	0	0	no	no	no	no	no	no	mild	10	no performed	0	0	no	no	no	no					good evolution	0			0	no	Yes		0
you were managed in full at home	26	female	0	0	0	0	0	0	0	0	0	no		never	no	18-24,99	56	169	no	0	0	no	no	no	no	no	no	mild	30	no performed	0	0	no	no	no	no					good evolution	0			0	no	no		0
you were managed in full at home	32	male	0	0	0	0	0	0	0	0	0	active smoker	1008	never	no	18-24,99	60	175	no	0	0	no	no	no	no	no	no	mild	23	no performed	0	0	no	no	no	no	inhospital general doctor				good evolution	0			0	no	no		0
you were managed in full at home	31	female	0	0	0	0	0	0	0	0	0	no		never	no	18-24,99	60	175	no	0	0	no	no	no	no	no	no	mild	15	no performed	0	0	no	no	no	no					good evolution	0			0	no	no		0
you were managed in full at home	32	female	0	0	0	0	0	0	0	0	0	no		sometimes	no	18-24,99	60	175	no	0	0	no	no	no	no	no	no	mild	12 j	no performed	0	0	no	no	no	no					good evolution	0			0	no	no		0
you were managed in full at home	28	male	0	0	0	0	0	0	0	0	0	no		sometimes	no	18-24,99	67	185	no	0	0	no	no	no	no	no	no	mild	10 jours	no performed	0	0	no	no	no	no	private general doctor				good evolution	0			0	no	no		0
you were managed in full at home	26	female	0	0	0	0	0	0	0	0	0	no		never	no	18-24,99	52	163	no	0	0	no	no	no	no	no	no	mild	4	no performed	0	0	no	no	no	no	inhospital general doctor				good evolution	0			0	no	no		0
you were managed in full at home	26	female	0	0	0	0	0	0	0	0	0	no		sometimes	no	18-24,99	50	160	no	0	0	no	no	no	no	no	no	mild	10 j	no performed	0	0	no	no	no	no					good evolution	0			0	no	no		0
you were managed in full at home	29	female	0	0	0	0	0	0	0	0	0	no		never	no	18-24,99	50	160	no	0	0	no	no	no	no	no	no	mild	7	no performed	0	0	no	no	no	no	private general doctor				good evolution	0			0	no	no		0
you were managed in full at home	88	female	0	0	0	0	0	0	0	0	0	no		never	no	18-24,99	55	168	no	0	0	no	no	no	no	no	no	mild	1	no performed	0	0	no	no	no	no	private general doctor				good evolution	0			0	no	no		0
you were managed in full at home	34	male	0	0	0	0	0	0	0	0	0	active smoker	6 PA	Always	no	18-24,99	70	190	no	0	0	no	no	no	no	no	no	mild	10 j	no performed	0	0	no	no	no	no					good evolution	0			0	no	no		0
you were managed in full at home	29	male	0	0	0	0	0	0	0	0	0	no		never	no	18-24,99	56	170	no	0	0	no	no	no	no	no	no	mild	15	no performed	0	0	no	no	no	no	inhospital general doctor				good evolution	0			0	no	no		0
you were managed in full at home	18	female	0	0	0	0	0	0	0	0	0	no		Always	no	18-24,99	59	175	no	0	0	no	no	no	no	no	no	mild	5 jours	no performed	0	0	no	no	no	no	Auto-prescription				good evolution	0			0	no	no		0
you were managed in full at home	33	female	0	0	0	0	0	0	0	0	0	no		sometimes	no	18-24,99	55	170	no	0	0	no	no	no	no	no	no	mild	7 j	no performed	0	0	no	no	no	no	private general doctor				good evolution	0			0	no	no		0
you were managed in full at home	37	male	0	0	0	0	0	0	0	0	0	no		never	no	18-24,99	55	170	no	0	0	no	no	no	no	no	no	mild	10	no performed	0	0	no	no	no	no	inhospital pneumologist				good evolution	0			0	no	no		0
you were managed in full at home	29	male	0	0	0	0	0	0	0	0	0	no		sometimes	no	18-24,99	60	178	asthma	0	0	no	no	no	no	no	corticoids	mild	15	no performed	0	0	no	no	no	no					good evolution	0			0	no	no		0
you were managed in full at home	28	female	0	0	0	0	0	0	0	0	0	active smoker	10 PA	Always	no	18-24,99	54	170	no	0	0	no	no	no	no	no	no	mild	3j	no performed	0	0	no	no	no	no		0	0	0	good evolution	0			0	no	no		0
you were managed in full at home	22	male	0	0	0	0	0	0	0	0	0	no		sometimes	no	18-24,99	60	180	no	0	0	no	no	no	no	no	no	mild	6	no performed	0	0	no	no	no	no					good evolution	0			0	no	no		0
you were managed in full at home	23	female	0	0	0	0	0	0	0	0	0	no		Always	no	18-24,99	45	156	no	0	0	no	no	no	no	no	no	mild	8-10J	no performed	0	0	no	no	no	no	private general doctor				good evolution	0			0	no	no		0
you were managed in full at home	31	female	1	0	0	0	0	0	0	0	0	no		Always	no	18-24,99	50	165	no	1	0	contraceptifs	no	no	no	no	no	mild	15	no performed	0	0	no	no	no	no					good evolution	0			0	no	no		0
you were managed in full at home	23	female	0	0	0	0	0	0	0	0	0	no		Always	no	18-24,99	54	173	no	0	0	no	no	no	no	no	no	mild	7	no performed	0	0	no	no	no	no					good evolution	0			0	no	Yes		0
you were managed in full at home	19	female	0	0	0	0	0	0	0	0	0	no		sometimes	no	18-24,99	62	160	no	0	0	no	no	no	no	no	no	mild	3	no performed	0	0	no	no	no	no	Auto-prescription				good evolution	0			0	no	no		#NULL!
you were managed in full at home	22	male	0	0	0	0	0	0	0	0	0	no		sometimes	no	18-24,99	75	176	no	0	0	no	no	no	no	no	no	mild	5 JOURS	no performed	0	0	no	no	no	no	Auto-prescription				good evolution	0			0	no	no		#NULL!
you were managed in full at home	52	male	1	1	0	0	0	0	0	0	0	no		never	no	18-24,99	74	175	asthma	0	0	no	Yes	no	no	Aspegic ou Kardegic ou aspirine	no	mild	7	no performed	0	0	no	no	no	no	inhospital general doctor				good evolution	0			0	no	no		#NULL!
you were managed in full at home	56	female	0	0	0	0	0	0	0	0	0	no		never	no	18-24,99	60	158	no	0	0	no	no	no	no	no	no	mild	2 jours	no performed	0	0	no	no	no	no	private pneumologist				good evolution	0			0	no	no		#NULL!
you were managed in full at home	31	female	0	0	0	0	0	0	0	0	0	no		sometimes	no	18-24,99	67	167	no	0	0	no	no	no	no	no	no	mild	4 heures	no performed	0	0	no	no	no	no	Auto-prescription				good evolution	0			0	no	no		#NULL!
you were managed in full at home	34	female	0	0	0	0	0	0	0	0	0	active smoker		Always	no	18-24,99	67	167	no	0	0	no	no	no	no	no	anti inflammatoire no stéroïdien	mild	5	no performed	0	0	no	no	no	no	Auto-prescription				good evolution	0			0	no	no		#NULL!
you were managed in full at home	24	female	0	0	0	0	0	0	0	0	0	no		Always	no	18-24,99	68	169	asthma	0	0	no	no	no	no	no	no	mild	7	no performed	0	0	no	no	no	no	private general doctor		8		good evolution	0			0	no	no		#NULL!
you were managed in full at home	29	male	0	0	0	0	0	0	0	0	0	no		sometimes	no	18-24,99	70	172	no	0	0	no	no	no	no	no	no	mild	10	no performed	0	0	no	no	no	no	private general doctor				good evolution	0			0	no	no		#NULL!
you were managed in full at home	29	female	0	0	0	0	0	0	0	0	0	no		never	no	18-24,99	70	172	no	0	0	Grossesse en cours ( lorsqu'elle a découvert le covid)	no	no	no	no	no	mild	3 jours	no performed	0	0	no	no	no	no					good evolution	0			0	no	no		#NULL!
you were managed in full at home	25	female	0	0	0	0	0	0	0	0	0	no		sometimes	no	18-24,99	62	162	no	0	0	no	no	no	no	no	no	mild	10 JOURS	no performed	0	0	no	no	no	no	Auto-prescription				good evolution	0			0	no	no		#NULL!
you were managed in full at home	62	female	0	1	0	0	0	0	0	0	0	no		sometimes	no	18-24,99	60	160	no	0	0	no	no	no	no	no	no	mild	2	no performed	0	0	no	no	no	no	inhospital general doctor				good evolution	0			0	no	no		#NULL!
you were managed in full at home	28	female	0	0	0	0	0	0	0	0	0	no		sometimes	no	18-24,99	60	160	no	0	0	no	no	no	no	no	no	mild	2	no performed	0	0	no	no	no	no	Auto-prescription				good evolution	0			0	no	no		#NULL!
you were managed in full at home	70	female	1	0	0	0	0	0	0	0	1	no		never	no	18-24,99	60	160	no	0	0	no	no	no	no	no	no	mild	7	no performed	0	0	no	no	no	no	private pneumologist				good evolution	0			0	no	no		#NULL!
you were managed in full at home	30	female	0	0	0	0	0	0	0	0	0	no		never	no	18-24,99	60	160	no	0	0	no	no	no	no	no	no	mild	9 jours	no performed	0	0	no	no	no	no	private general doctor				good evolution	0			0	no	no		#NULL!
you were managed in full at home	20	male	0	0	0	0	0	0	0	0	0	no		Always	no	18-24,99	80	185	no	0	0	no	no	no	no	no	no	mild	10	no performed	0	0	no	no	no	no	private general doctor				good evolution	0			0	no	no		#NULL!
you were managed in full at home	28	female	0	0	0	0	0	0	0	0	0	no		never	no	18-24,99	74	178	no	0	0		no	no	no	no		mild	4	no performed	0	0	no	no	no	no	private cardiologist			14	good evolution	0			0	Auccone			#NULL!
you were managed in full at home	20	female	0	0	0	0	0	0	0	0	0	no		sometimes	no	18-24,99	65	167	no	0	0	no	no	no	no	no	no	mild	3 jours	no performed	0	0	no	no	no	no	confiné				good evolution	0			0	Auccone	no		#NULL!
you were managed in full at home	31	male	0	0	0	0	0	0	0	0	0	active smoker	14	sometimes	no	18-24,99	76	181	no	0	0	no	no	no	no	no	no	mild	3 jours	no performed	0	0	no	no	no	no	confiné				good evolution	0			0	no	no		#NULL!
you were managed in full at home	26	male	0	0	0	0	0	0	0	0	0	no		never	no	18-24,99	70	174	no	0	0	no	no	no	no	no	no	mild	7	no performed	0	0	no	no	no	no	inhospital general doctor				good evolution	0			0	no	no		#NULL!
you were managed in full at home	60	male	0	1	1	0	0	0	0	0	0	no		never	no	18-24,99	72	177	no	0	0	no	no	no	no	no	ANTIHYPERTENSEUR- ADO	mild	3	no performed	0	0	no	no	no	no	Auto-prescription				good evolution	0			0	no	no	tension artérielle no mesurée pendant la période covid	#NULL!
you were managed in full at home	28	male	0	0	0	0	0	0	0	0	0	no		sometimes	no	18-24,99	70	175	no	0	0	no	no	no	no	no	no	mild	4	no performed	0	0	no	no	no	no	Auto-prescription				good evolution	0			0	no	no		#NULL!
you were managed in full at home	24	male	0	0	0	0	0	0	0	0	0	no		sometimes	no	18-24,99	75	182	no	0	0	no	no	no	no	no	no	mild	2	no performed	0	0	no	no	no	no	Auto-prescription				good evolution	0			0	no	no		#NULL!
you were managed in full at home	23	female	0	0	0	0	0	0	0	0	0	no		sometimes	no	18-24,99	66	171	no	0	0	no	no	no	no	no	no	mild	9	no performed	0	0	no	no	no	no	private general doctor				good evolution	0			0	no	no		#NULL!
you were managed in full at home	33	female	1	0	0	0	0	0	0	0	0	no		sometimes	no	18-24,99	65	170	no	0	1	acchouchement <1 mois	no	no	no	no	no	mild	11	no performed	0	0	no	no	no	no	Auto-prescription				good evolution	0			0	no	no		#NULL!
you were managed in full at home	56	male	1	0	0	0	0	0	0	0	0	no		never	no	18-24,99	64	170	no	0	1	Chirurgie orthopédique, gynécologique, urologique, carcinologique < 1 mois, chirurgie de hernie	no	no	no	no	no	mild	7	no performed	0	0	no	no	no	no	private cardiologist				good evolution	0			0	no	no		#NULL!
you were managed in full at home	25	female	0	0	0	0	0	0	0	0	0	no		never	no	18-24,99	65	172	no	0	0	no	no	no	no	no	no	mild	7 jours	no performed	0	0	no	no	no	no	infectiologue				good evolution	0			0	no	no		#NULL!
you were managed in full at home	38	female	0	0	0	0	0	0	0	0	0	no		Always	no	18-24,99	55	160	no	0	0	no	no	no	no	no	no	mild	15	no performed	0	0	no	no	no	no	private general doctor				good evolution	0			0	no	Yes		#NULL!
you were managed in full at home	53	female	0	0	0	0	0	1	0	0	0	no		sometimes	no	18-24,99	55	160	no	0	0	no	no	no	no	no	no	mild	4 jours	no performed	0	0	no	no	no	no					good evolution	0			0	no	no		#NULL!
you were managed in full at home	61	female	0	0	0	0	1	0	0	0	0	smoking wenead		sometimes	no	18-24,99	65	174	no	0	0	no	no	no	no	Clopidogrel ( plavix, pidogrel, clopix, cloven, copigrel)	anti-agrégants	mild	1 jour	no performed	0	0	no	no	no	no					good evolution	0			0	no	no		#NULL!
you were managed in full at home	24	female	0	0	0	0	0	0	0	0	0	no		sometimes	no	18-24,99	62	170	no	0	0	no	no	no	no	no	no	mild	3 jours	no performed	0	0	no	no	no	no	Confiné				good evolution	0			0	Auccone	no		#NULL!
you were managed in full at home	31	female	0	0	0	0	0	0	0	0	0	no		sometimes	no	18-24,99	54	159	no	0	0	no	no	no	no	no	no	mild	15 Jours	no performed	0	0	no	no	no	no	inhospital general doctor				good evolution	0			0	no	no		#NULL!
you were managed in full at home	27	female	0	0	0	0	0	0	0	0	0	no		sometimes	no	18-24,99	63	172	no	0	0	no	no	no	no	no	no	mild	3 jours	no performed	0	0	no	no	no	no	Auto-prescription				good evolution	0			0	no	no		#NULL!
you were managed in full at home	30	female	0	0	0	0	0	0	0	0	0	no		Always	no	18-24,99	60	170	no	0	0	no	no	no	no	no	no	mild	5	no performed	0	0	no	no	no	no	inhospital general doctor				good evolution	0			0	no	no		#NULL!
you were managed in full at home	37	male	0	0	0	0	0	0	0	0	0	no		sometimes	no	18-24,99	60	170	no	0	0	no	no	no	no	no	no	mild	5	no performed	0	0	no	no	no	no	Auto-prescription				good evolution	0			0	no	no		#NULL!
you were managed in full at home	24	female	0	0	0	0	0	0	0	0	0	no		sometimes	no	18-24,99	51	158	no	0	0	no	no	no	no	no	no	mild	4 jours	no performed	0	0	no	no	no	no	private general doctor				good evolution	0			0	no	no		#NULL!
you were managed in full at home	30	male	0	0	0	0	0	0	0	0	0	no		sometimes	no	18-24,99	65	180	no	0	0	no	no	no	no	no	no	mild	10 jours	no performed	0	0	no	no	no	no	confiné				good evolution	0			0	Auccone	no		#NULL!
you were managed in full at home	30	male	0	0	0	0	0	0	0	0	0	no		never	no	18-24,99	65	180	no	0	0	no	no	no	no	no	no	mild	10 jours	no performed	0	0	no	no	no	no	confiné				good evolution	0			0	no	no		#NULL!
you were managed in full at home	28	male	0	0	0	0	0	0	0	0	0	Chicha		Always	no	18-24,99	67	186	no	0	0	no	no	no	no	no	no	mild	7	no performed	0	0	no	no	no	no	inhospital general doctor				good evolution	0			0	no	no		#NULL!
you were managed in full at home	21	female	0	0	0	0	0	0	0	0	0	no		sometimes	no	18-24,99	52	165	no	0	0	no	no	no	no	no	no	mild	4	no performed	0	0	no	no	no	no	private general doctor				good evolution	0			0	no	no		#NULL!
you were managed in full at home	37	female	0	0	0	0	0	0	0	0	0	no		never	no	18-24,99	52	167	no	0	0	no	no	no	no	no	no	mild	3	no performed	0	0	no	no	no	no	inhospital general doctor				good evolution	0			0	no	no		#NULL!
you were managed in full at home	25	female	0	0	0	0	0	0	0	0	0	no		never	no	18-24,99	52	167	no	0	0	no	no	no	no	no	no	mild	5	no performed	0	0	no	no	no	no	Auto-prescription				good evolution	0			0	no	no		#NULL!
you were managed in full at home	33	male	0	0	0	1	0	0	0	0	0	active smoker	0.7	never	no	18-24,99	68	170	no	0	0	no	no	no	no	no	no	mild	10	no performed	0	0	no	no	no	no	Auto-prescription				respiratory aggravation	0			0	no	Yes		#NULL!
you were managed in full at home	25	female	0	0	0	0	0	0	0	0	0	no		sometimes	no	18-24,99	63	170	no	0	0	no	no	no	no	no	no	mild	14	no performed	0	0	no	no	no	no	Auto-prescription				respiratory aggravation	0			0	no	no		#NULL!
you were managed in full at home	56	female	0	0	0	1	0	0	0	0	0	no		sometimes	no	18-24,99	54	160	no	0	0	no	no	no	no	no	anti-dyslipidémiant	mild	1	no performed	0	0	no	no	no	no	Auto-prescription				respiratory aggravation	0			0	no	no		#NULL!
you were managed in full at home	49	female	0	0	0	0	0	0	0	0	0	no		sometimes	no	18-24,99	60	165	allergia	0	0	no	no	no	no	no	no	mild	30	performedandpathologique	1	2	LWMH curative 2	two injections /d ( curative: enoxa poids *2/d)	two injections /d ( curative: enoxa poids *2/d)	two injections /d ( curative: enoxa poids *2/d)	private general doctor		5		good evolution	0			0	no	no		1
you were managed in full at home	75	male	0	0	1	0	0	0	0	0	0	smoking wenead		never	no	18-24,99	70	168	allergia	0	0	no	no	no	no	Aspegic ou Kardegic ou aspirine	corticoids	mild	7	performedandnormal	1	2	LWMH curative 2	two injections /d ( curative: enoxa poids *2/d)	two injections /d ( curative: enoxa poids *2/d)	no	private general doctor	20	20		good evolution	0			0	no	no	tension mesurée par un medecin	0
you were managed in full at home	63	male	0	0	1	0	0	0	0	0	0	no		never	no	18-24,99	70	176	no	0	0	no	no	no	no	no	no	mild	7	performedandnormal	1	2	LWMH curative 2	two injections /d ( curative: enoxa poids *2/d)	no	no					good evolution	0			0	no	no	tension equilibrée inferieur ou eqgal 140/90	0
you were managed in full at home	80	male	0	0	1	0	0	0	0	0	0	active smoker	48	never	ichemic cardiopathy	18-24,99	60	155	no	0	0	no	no	no	no	Aspegic ou Kardegic ou aspirine	no	mild	8	performedandnormal	1	2	LWMH interm 2	two injections/d ( enoxa 40*2/d)	two injections/d ( enoxa 40*2/d)	two injections/d ( enoxa 40*2/d)	private cardiologist		15		good evolution	0			0	no	no	tension artérielle no mesurée pendant la période covid, vous avez gardé le meme traitement antihypertenseur	1
you were managed in full at home	34	male	0	0	0	0	0	0	0	0	0	no		sometimes	no	18-24,99	74	173	no	0	0	no	no	no	no	no	no	mild	5 à6	performedandpathologique	1	2	LWMH interm 2	two injections/d ( enoxa 40*2/d)	no	no	inhospital general doctor		3		good evolution	0			0	no	no		1
you were managed in full at home	49	female	0	0	0	0	0	0	0	0	0	no		never	no	18-24,99	65	163	allergia	0	0	no	no	no	no	no	allergica	mild	60	performedandpathologique	1	2	LWMH interm 2	two injections/d ( enoxa 40*2/d)	no	no	private pneumologist	5			good evolution	0			0	no	no		1
you were managed in full at home	53	male	0	0	0	0	0	0	0	0	0	no		never	no	18-24,99	74	174	asthma	0	0	no	no	no	no	no	no	mild	4	no performed	1	2	LWMH interm 2	two injections/d ( enoxa 40*2/d)	one injection /d ( enoxa 40)	one injection /d ( enoxa 40)	inhospital pneumologist				good evolution	0			0	no	no		1
you were managed in full at home	44	female	0	0	0	0	0	0	0	0	0	no		never	no	18-24,99	58	161	no	0	0	no	no	no	no	no	no	mild	7	no performed	1	2	LWMH interm 2	two injections/d ( enoxa 40*2/d)	two injections/d ( enoxa 40*2/d)	two injections/d ( enoxa 40*2/d)	private pneumologist		10		good evolution	0			0	no	no		1
you were managed in full at home	44	female	0	0	0	0	0	0	0	0	0	no		never	no	18-24,99	58	161	no	0	0	no	no	no	no	no	no	mild	7	no performed	1	2	LWMH interm 2	two injections/d ( enoxa 40*2/d)	two injections/d ( enoxa 40*2/d)	two injections/d ( enoxa 40*2/d)	private pneumologist		10		good evolution	0			0	no	no		1
you were managed in full at home	29	female	0	0	0	0	0	0	0	0	0	no		sometimes	no	18-24,99	68	165	no	0	0	no	no	no	no	no	no	mild	20	performedandnormal	1	2	LWMH interm 2	two injections/d ( enoxa 40*2/d)	two injections/d ( enoxa 40*2/d)	two injections/d ( enoxa 40*2/d)			10		good evolution	0			0	no	no		0
you were managed in full at home	49	female	0	0	0	0	0	0	0	0	0	no		never	atcd d insuff cardiaque traitee	18-24,99	59	159	no	0	0	no	no	no	no	no	no	mild	17	no performed	1	2	LWMH interm 2	two injections/d ( enoxa 40*2/d)	no	no	private general doctor		17		good evolution	0			0	no	no		0
you were managed in full at home	45	female	0	0	0	0	0	0	0	0	0	no		never	no	18-24,99	65	170	no	0	0	no	no	no	no	no	no	mild	4	no performed	1	2	LWMH interm 2	two injections/d ( enoxa 40*2/d)	two injections/d ( enoxa 40*2/d)	two injections/d ( enoxa 40*2/d)	infectieux				good evolution	0			0	no	no		0
you were managed in full at home	58	female	0	0	0	0	0	0	0	0	0	no		never	no	18-24,99	65	170	no	0	0	3 cesariennes operation sur kyste de l'ovair	no	no	no	no	no	mild	15 j	no performed	1	2	LWMH interm 2	two injections/d ( enoxa 40*2/d)	no	no	private general doctor	10	10		good evolution	0			0	no	no		0
you were managed in full at home	76	male	0	0	1	0	1	0	0	0	0	smoking wenead		never	heart failure	18-24,99	94	197	no	0	0	no	no	no	no	Aspegic ou Kardegic ou aspirine	no	mild	5 jours	no performed	1	2	LWMH interm 2	two injections/d ( enoxa 40*2/d)	two injections/d ( enoxa 40*2/d)	two injections/d ( enoxa 40*2/d)	infectiologue	10	10		good evolution	0			0	no	no		#NULL!
you were managed in full at home	58	female	0	0	0	0	0	0	0	0	0	no		sometimes	no	18-24,99	68	165	no	0	0	no	no	no	no	no	no	mild	15	performedandpathologique	1	2	LWMH preventif 1	one injection /d ( enoxa 40)	one injection /d ( enoxa 40)	one injection /d ( enoxa 40)	inhospital general doctor	6	6		good evolution	0			0	no	Yes	tension artérielle no mesurée pendant la période covid	1
you were managed in full at home	65	male	0	0	1	0	0	0	0	0	0	active smoker		never	no	18-24,99	76	175	no	0	0	no	no	no	no	no	no	mild	7	performedandnormal	1	2	LWMH preventif 1	one injection /d ( enoxa 40)	one injection /d ( enoxa 40)	one injection /d ( enoxa 40)	inhospital pneumologist		20		good evolution	0			0	no	Yes	tension mesurée par un medecin	1
you were managed in full at home	45	female	0	0	0	0	0	0	0	0	0	no		sometimes	no	18-24,99	80	180	no	0	0	no	no	no	no	no	no	mild	29	no performed	1	2	LWMH preventif 1	no	one injection /d ( enoxa 40)	no			10		good evolution	0			0	no	no		1
you were managed in full at home	51	female	0	0	0	1	0	0	0	0	0	no		sometimes	no	18-24,99	73	172	no	0	0	no	no	no	no	no	no	mild	5	no performed	1	2	LWMH preventif 1	one injection /d ( enoxa 40)	no	no			6		good evolution	0			0	no	no		1
you were managed in full at home	45	female	0	0	0	0	0	0	0	0	0	no		sometimes	no	18-24,99	60	156	no	0	0	no	no	no	no	no	no	mild	10	no performed	1	2	LWMH preventif 1	one injection /d ( enoxa 40)	no	no	private general doctor				good evolution	0			0	no	no		1
you were managed in full at home	33	female	0	0	0	0	0	0	0	0	0	no		never	no	18-24,99	70	169	no	0	0	no	no	no	no	no	no	mild	10	no performed	1	2	LWMH preventif 1	one injection /d ( enoxa 40)	one injection /d ( enoxa 40)	one injection /d ( enoxa 40)			10		good evolution	0			0	no	no		1
you were managed in full at home	32	female	0	0	0	0	0	0	0	0	0	no		sometimes	no	18-24,99	69	169	no	0	0	no	no	no	no	no	no	mild	10	no performed	1	2	LWMH preventif 1	one injection /d ( enoxa 40)	no	no	inhospital general doctor				good evolution	0			0	no	no		1
you were managed in full at home	52	male	1	0	0	0	0	0	0	0	0	no		sometimes	no	18-24,99	80	182	no	0	0	no	Yes	no	no	Aspegic ou Kardegic ou aspirine	no	mild	2	no performed	1	2	LWMH preventif 1	no	one injection /d ( enoxa 40)	one injection /d ( enoxa 40)	private general doctor		6		good evolution	0			0	no	no		1
you were managed in full at home	40	female	0	0	0	0	0	0	0	0	0	no		never	no	18-24,99	60	160	no	0	0	no	no	no	no	no	no	mild	7	no performed	1	2	LWMH preventif 1	no	one injection /d ( enoxa 40)	no			7 (indiqué mais no prise°		good evolution	0			0	no	Yes		1
you were managed in full at home	72	female	0	0	0	0	0	0	0	0	0	no		never	no	18-24,99	60	160	no	0	0	no	no	no	no	no	no	mild	5	no performed	1	2	LWMH preventif 1	one injection /d ( enoxa 40)	one injection /d ( enoxa 40)	one injection /d ( enoxa 40)	inhospital general doctor	7	7		good evolution	0			0	no	no		1
you were managed in full at home	88	female	0	0	1	0	0	0	0	0	0	no		never	tachycardie ventriculaire	18-24,99	60	160	no	0	0	no	no	Hemorragie intra cerebrale	no	Aspegic ou Kardegic ou aspirine	antiarythmique / antihypertenseurs / anti-rhumatismaux	mild	4 j	no performed	1	2	LWMH preventif 1	one injection /d ( enoxa 40)	one injection /d ( enoxa 40)	one injection /d ( enoxa 40)	private cardiologist		7		good evolution	0			0	no	no	tension mesurée par un medecin, tension equilibrée inferieur ou eqgal 140/90, vous avez gardé le meme traitement antihypertenseur	1
you were managed in full at home	62	male	0	0	0	0	0	0	0	0	0	no		Always	no	18-24,99	74	178	no	0	0	no	no	no	no	no	no	mild	30	no performed	1	2	LWMH preventif 1	no	one injection /d ( enoxa 40)	no	private general doctor	28 jours(7hbpm et 21 jrs aspégic)	7		good evolution	0			0	no	Yes		1
you were managed in full at home	31	female	0	0	0	0	0	0	0	0	0	no		never	no	18-24,99	61	163	no	0	0	no	no	no	no	no	no	mild	15 jours	no performed	1	2	LWMH preventif 1	one injection /d ( enoxa 40)	one injection /d ( enoxa 40)	one injection /d ( enoxa 40)	private general doctor	6	6		good evolution	0			0	no	no		1
you were managed in full at home	34	female	0	0	0	0	0	0	0	0	0	no		Always	no	18-24,99	65	170	no	0	0	no	no	no	no	no	no	mild	14	no performed	1	2	LWMH preventif 1	one injection /d ( enoxa 40)	no	no			10		good evolution	0			0	no	no		1
you were managed in full at home	38	female	0	0	0	0	0	0	0	0	0	no		sometimes	no	18-24,99	65	170	no	0	0	no	no	no	no	no	no	mild	25	no performed	1	2	LWMH preventif 1	one injection /d ( enoxa 40)	one injection /d ( enoxa 40)	one injection /d ( enoxa 40)			6		good evolution	0			0	no	no		1
you were managed in full at home	44	female	0	0	0	0	0	0	0	0	0	no		never	no	18-24,99	65	170	no	0	0	no	no	no	no	no	no	mild	10	no performed	1	2	LWMH preventif 1	one injection /d ( enoxa 40)	one injection /d ( enoxa 40)	one injection /d ( enoxa 40)	private general doctor	3	3		good evolution	0			0	no	no		1
you were managed in full at home	87	female	0	0	0	0	0	0	0	0	0	no		never	no	18-24,99	60	165	no	0	0	no	no	no	no	no	corticoids	mild	7	performedandpathologique	1	2	LWMH preventif 1	one injection /d ( enoxa 40)	one injection /d ( enoxa 40)	one injection /d ( enoxa 40)	private general doctor		10		good evolution	0			0	no	Yes		1
you were managed in full at home	19	female	0	0	0	0	0	0	0	0	0	no		sometimes	no	18-24,99	60	165	no	0	0	no	no	no	no	no	no	mild	10	no performed	1	2	LWMH preventif 1	one injection /d ( enoxa 40)	one injection /d ( enoxa 40)	one injection /d ( enoxa 40)	private general doctor	7	7		good evolution	0			0	no	no		1
you were managed in full at home	75	female	0	1	0	0	0	0	0	0	0	no		never	no	18-24,99	55	160	no	0	0	no	no	no	no	no	Glucophage	mild	7 jours	no performed	1	2	LWMH preventif 1	one injection /d ( enoxa 40)	one injection /d ( enoxa 40)	one injection /d ( enoxa 40)	private cardiologist	7	7		good evolution	0			0	no	no		1
you were managed in full at home	62	male	0	1	0	0	0	0	0	0	0	smoking wenead		never	no	18-24,99	65	175	no	0	0	no	no	no	no	no	glucophage	mild	4	performedandpathologique	1	2	LWMH preventif 1	one injection /d ( enoxa 40)	no	no	private pneumologist	5			good evolution	0			0	no	no		1
you were managed in full at home	40	female	0	0	0	0	0	0	0	0	0	no		never	no	18-24,99	54	160	no	0	0	no	no	no	no	no	no	mild	7	no performed	1	2	LWMH preventif 1	one injection /d ( enoxa 40)	one injection /d ( enoxa 40)	one injection /d ( enoxa 40)	private general doctor	6	6		good evolution	0			0	no	no		1
you were managed in full at home	38	female	0	0	0	0	0	1	0	0	0	no		Always	no	18-24,99	60	170	no	0	0	no	no	no	no	no	LEVOTHYROX	mild	6	no performed	1	2	LWMH preventif 1	one injection /d ( enoxa 40)	no	no	inhospital general doctor	7	55		good evolution	0			0	no	no		1
you were managed in full at home	32	female	0	0	0	0	0	0	0	0	0	no		sometimes	no	18-24,99	55	165	no	0	0	no	no	no	no	no	no	mild	15	no performed	1	2	LWMH preventif 1	no	one injection /d ( enoxa 40)	no			7		good evolution	0			0	no	no		1
you were managed in full at home	35	female	0	0	0	0	0	0	0	0	0	no		Always	no	18-24,99	55	165	no	0	0	no	no	no	no	no	no	mild	15	performedandnormal	1	2	LWMH preventif 1	one injection /d ( enoxa 40)	no	no	inhospital general doctor		10		good evolution	0			0	no	no		1
you were managed in full at home	21	female	0	0	0	0	0	0	0	0	0	no		never	no	18-24,99	47	153	no	0	0	no	no	no	no	no	no	mild	14	no performed	1	2	LWMH preventif 1	one injection /d ( enoxa 40)	one injection /d ( enoxa 40)	one injection /d ( enoxa 40)	private general doctor				good evolution	0			0	no	no		1
you were managed in full at home	32	female	0	0	0	0	0	0	0	0	0	no		never	no	18-24,99	58	175	no	0	0	no	no	no	no	no	no	mild	7	no performed	1	2	LWMH preventif 1	one injection /d ( enoxa 40)	one injection /d ( enoxa 40)	one injection /d ( enoxa 40)	inhospital general doctor	10	10		good evolution	0			0	no	no		1
you were managed in full at home	60	female	0	0	0	0	0	0	0	0	0	no		never	no	18-24,99	68	165	no	0	0	no	no	no	no	no	no	mild	20	performedandnormal	1	2	LWMH preventif 1	one injection /d ( enoxa 40)	one injection /d ( enoxa 40)	one injection /d ( enoxa 40)			10		good evolution	0			0	no	no		0
you were managed in full at home	57	male	0	0	0	0	0	0	0	0	0	smoking wenead		never	no	18-24,99	75	175	no	0	0	no	no	no	no	no	no	mild	7	no performed	1	2	LWMH preventif 1	one injection /d ( enoxa 40)	no	no			4		good evolution	0			0	no	Yes		0
you were managed in full at home	90	male	0	0	0	0	0	0	0	0	0	no		never	no	18-24,99	55	150	no	0	0	no	no	no	no	no	no	mild	7	no performed	1	2	LWMH preventif 1	one injection /d ( enoxa 40)	no	no			8		good evolution	0			0	no	no		0
you were managed in full at home	48	male	0	0	0	0	0	0	0	0	0	smoking wenead		sometimes	no	18-24,99	74	175	no	0	0	no	no	no	no	no	immunosuppresseurs	mild	3 j	performedandnormal	1	2	LWMH preventif 1	one injection /d ( enoxa 40)	no	no			1		good evolution	0			0	no	no		0
you were managed in full at home	58	female	0	0	0	0	0	0	0	0	0	no		never	no	18-24,99	65	165	no	0	0	no	no	no	no	no	no	mild	15	no performed	1	2	LWMH preventif 1	one injection /d ( enoxa 40)	one injection /d ( enoxa 40)	one injection /d ( enoxa 40)			7		good evolution	0			0	no	no		0
you were managed in full at home	39	female	0	0	0	0	0	0	0	0	0	no		never	no	18-24,99	68	170	no	0	0	no	no	no	no	no	no	mild	15	no performed	1	2	LWMH preventif 1	one injection /d ( enoxa 40)	no	no	private general doctor		7		good evolution	0			0	no	no		0
you were managed in full at home	25	female	0	0	0	0	0	0	0	0	0	no		never	no	18-24,99	60	160	no	0	0	no	no	no	no	no	no	mild	8	no performed	1	2	LWMH preventif 1	one injection /d ( enoxa 40)	one injection /d ( enoxa 40)	one injection /d ( enoxa 40)	infectieux		5		good evolution	0			0	no	no		0
you were managed in full at home	79	male	0	0	1	1	0	0	0	0	0	smoking wenead		sometimes	Prothèse mécanique	18-24,99	68	171	no	0	0	no	no	no	no	Aspegic ou Kardegic ou aspirine	antihypertenseurs	mild	7 jours	no performed	1	2	LWMH preventif 1	one injection /d ( enoxa 40)	one injection /d ( enoxa 40)	one injection /d ( enoxa 40)	private cardiologist	7 jours	7		good evolution	0			0	no	no	tension artérielle no mesurée pendant la période covid, tension equilibrée inferieur ou eqgal 140/90, vous avez gardé le meme traitement antihypertenseur	0
you were managed in full at home	61	female	0	0	0	0	0	0	0	0	0	no		never	no	18-24,99	67	170	no	0	0	no	no	no	no	no	no	mild	5	no performed	1	2	LWMH preventif 1	one injection /d ( enoxa 40)	no	no		3	3		good evolution	0			0	no	no		0
you were managed in full at home	36	female	0	0	0	0	0	0	0	0	0	no		never	no	18-24,99	70	175	no	0	0	no	no	no	no	no	no	mild	5j	no performed	1	2	LWMH preventif 1	one injection /d ( enoxa 40)	no	no	inhospital general doctor				good evolution	0			0	no	no		0
you were managed in full at home	54	female	0	0	0	0	0	0	0	0	0	no		never	no	18-24,99	65	170	no	0	0	no	no	no	no	no	no	mild	15	no performed	1	2	LWMH preventif 1	one injection /d ( enoxa 40)	no	no	inhospital cardiologist	4			good evolution	0			1	hematome des parties molles	Yes		0
you were managed in full at home	41	male	0	0	0	0	0	0	0	0	0	no		never	no	18-24,99	70	179	no	0	0	no	no	no	no	no	no	mild	15	performedandnormal	1	2	LWMH preventif 1	one injection /d ( enoxa 40)	no	no	private general doctor	10			good evolution	0			0	no	no		0
you were managed in full at home	53	female	0	0	0	0	0	0	0	0	0	no		sometimes	no	18-24,99	59	165	no	0	0	no	no	no	no	no	no	mild	10	no performed	1	2	LWMH preventif 1	one injection /d ( enoxa 40)	one injection /d ( enoxa 40)	one injection /d ( enoxa 40)			2		good evolution	0			0	no	no		0
you were managed in full at home	83	male	0	0	0	0	0	0	0	0	0	no		sometimes	ichemic cardiopathy	18-24,99	60	167	no	0	0	no	no	no	no	Aspegic ou Kardegic ou aspirine	no	mild	6	performedandpathologique	1	2	LWMH preventif 1	one injection /d ( enoxa 40)	no	no	private general doctor		5		good evolution	0			0	no	no		0
you were managed in full at home	65	male	0	0	0	0	0	0	0	0	0	no		never	no	18-24,99	70	181	no	0	0	no	no	no	no	no	no	mild	14 jours	no performed	1	2	LWMH preventif 1	one injection /d ( enoxa 40)	one injection /d ( enoxa 40)	one injection /d ( enoxa 40)	private general doctor	7 jours enoxa puis 15 j aspegic 100 =	7		good evolution	0			0	no	no		0
you were managed in full at home	81	male	0	0	0	0	0	0	1	0	0	smoking wenead		never	no	18-24,99	65	175	no	0	0	no	no	no	no	no	no	mild	7	no performed	1	2	LWMH preventif 1	one injection /d ( enoxa 40)	no	no	inhospital general doctor	4			good evolution	0			0	no	Yes		0
you were managed in full at home	30	female	0	0	0	0	0	0	0	0	0	no		sometimes	no	18-24,99	60	170	no	0	0	no	no	no	no	no	no	mild	10	no performed	1	2	LWMH preventif 1	no	one injection /d ( enoxa 40)	no	private general doctor		2		good evolution	0			0	no	Yes		0
you were managed in full at home	25	female	0	0	0	0	0	0	0	0	0	no		never	no	18-24,99	58	172	no	0	0	no	no	no	no	no	no	mild	3	no performed	1	2	LWMH preventif 1	one injection /d ( enoxa 40)	no	no	private general doctor		4		good evolution	0			0	no	no		0
you were managed in full at home	20	female	0	0	0	0	0	0	0	0	0	no		sometimes	no	18-24,99	52	163	no	0	0	no	no	no	no	no	no	mild	4	no performed	1	2	LWMH preventif 1	one injection /d ( enoxa 40)	no	no	private general doctor	5	5		good evolution	0			0	no	no		0
you were managed in full at home	35	female	0	0	0	0	0	0	1	0	0	no		never	no	18-24,99	50	160	no	0	0	no	no	no	no	no	no	mild	10	no performed	1	2	LWMH preventif 1	one injection /d ( enoxa 40)	no	no	private general doctor	4			good evolution	0			0	no	no		0
you were managed in full at home	56	female	0	0	1	0	0	0	0	0	0	no		never	no	18-24,99	70	172	no	0	0	no	no	no	no	no	no	mild	2	no performed	1	2	LWMH preventif 1	one injection /d ( enoxa 40)	one injection /d ( enoxa 40)	one injection /d ( enoxa 40)	inhospital cardiologist	08	8		good evolution	0			0	no	Yes	tension arterielle mesurée pendant covid par vous meme, tension equilibrée inferieur ou eqgal 140/90, vous avez gardé le meme traitement antihypertenseur	#NULL!
you were managed in full at home	56	female	0	0	0	0	0	0	0	0	0	no		sometimes	no	18-24,99	58	165	no	0	0		no	no	no	no		mild	20	no performed	1	2	LWMH preventif 1	one injection /d ( enoxa 40)	no	no	inhospital cardiologist	7	7		good evolution	0			0	Auccone			#NULL!
you were managed in full at home	42	female	0	0	0	0	0	0	0	0	0	no		sometimes	no	18-24,99	56	173	no	0	0	no	no	no	no	no	no	mild	12 jours.	no performed	1	2	LWMH preventif 1	one injection /d ( enoxa 40)	one injection /d ( enoxa 40)	one injection /d ( enoxa 40)	private cardiologist	15			good evolution	0			0	Auccone	no		#NULL!
you were managed in full at home	49	male	0	0	0	0	0	0	0	0	0	no		sometimes	no	18-24,99	73	178	no	0	0	no	no	no	no	no	no	mild	3	no performed	1	2	LWMH preventif 1	one injection /d ( enoxa 40)	one injection /d ( enoxa 40)	one injection /d ( enoxa 40)	private general doctor		8		respiratory aggravation	0			0	no	no		#NULL!
you were managed at home at the beginning and then hospitalized secondarily	47	female	0	1	0	0	0	0	0	0	0	no		never	no	18-24,99	60	160	no	0	0	no	no	no	no	no	no	mild	16	no performed	0	0	no	no	no	no	private pneumologist				good evolution	0			0	no	Yes		1
you were managed at home at the beginning and then hospitalized secondarily	83	female	1	0	0	0	0	0	0	0	1	no		never	tachycardie	18-24,99	55	165	asthma	0	0	no	no	no	no	no	no	mild	7	no performed	0	0	no	no	no	no	inhospital cardiologist				good evolution	0			0	no	Yes		1
you were managed at home at the beginning and then hospitalized secondarily	83	male	0	0	0	1	0	0	0	0	0	نفة		never	palpitation	18-24,99	70	185	no	0	0	no	no	no	no	no	Aspégic	mild	18	performedandpathologique	0	0	no	no	no	no	inhospital general doctor				thromboembolic complications, death	1	7 jours	thrombophlebite	0	no	no		0
you were managed at home at the beginning and then hospitalized secondarily	87	male	0	0	0	0	0	0	0	0	0	no		never	no	18-24,99	70	172	asthma	0	0	no	no	no	no	no	no	mild	7	performedandnormal	0	0	no	no	no	no	private pneumologist				good evolution	0			0	no	no		0
you were managed at home at the beginning and then hospitalized secondarily	40	female	0	0	0	0	0	0	0	0	0	no		Always	no	18-24,99	64	174	no	0	0	no	no	no	no	no	no	mild	7	performedandnormal	1	2	LWMH curative 2	no	two injections/d ( enoxa 40*2/d)	two injections/d ( enoxa 40*2/d)	Auto-prescription		5		thromboembolic complications, hospitalisation necessity	1	6 semaines	doleur thoracique	0	no	no		#NULL!
you were managed at home at the beginning and then hospitalized secondarily	55	female	0	0	0	0	0	0	0	0	0	no		never	no	18-24,99	65	170	no	0	0	no	no	no	no	no	antirhumatismaux	mild	5 j	no performed	1	2	LWMH interm 2	two injections/d ( enoxa 40*2/d)	two injections/d ( enoxa 40*2/d)	two injections/d ( enoxa 40*2/d)			12		good evolution	0			0	no	no		1
you were managed at home at the beginning and then hospitalized secondarily	40	female	0	0	0	0	0	0	0	0	0	no		Always	no	18-24,99	63	174	no	0	0		no	no	no	no		mild	Fièvre 3 j asthénie myalgies 3 semaines de thoraciques tachycardie apparition secondaire durée un mois	performedandnormal	1	2	LWMH interm 2	two injections/d ( enoxa 40*2/d)	no	no	inhospital cardiologist	7	7		good evolution	0			0	Auccone			#NULL!
you were managed at home at the beginning and then hospitalized secondarily	63	male	0	0	0	0	0	0	0	0	0	no		sometimes	no	18-24,99	75	175	no	0	0	no	no	no	no	no	no	mild	30	performedandnormal	1	2	LWMH preventif 1	one injection /d ( enoxa 40)	one injection /d ( enoxa 40)	one injection /d ( enoxa 40)			7		good evolution	0			0	no	no		0
you were managed at home at the beginning and then hospitalized secondarily	73	female	0	0	0	0	0	0	0	0	0	no		sometimes	no	18-24,99	60	161	no	0	0	no	no	no	no	no	no	mild	7	performedandpathologique	1	2	LWMH preventif 1	one injection /d ( enoxa 40)	no	no	private pneumologist	7	7		good evolution	0			0	no	Yes		0
you were managed at home at the beginning and then hospitalized secondarily	25	male	0	0	0	0	0	0	0	0	0	no		never	no	18-24,99	60	170	no	0	0	no	no	no	no	Aspegic ou Kardegic ou aspirine	no	mild	4	no performed	1	2	LWMH preventif 1	one injection /d ( enoxa 40)	one injection /d ( enoxa 40)	one injection /d ( enoxa 40)	Auto-prescription		8		good evolution	0			0	no	Yes		0
you were managed in full at home	56	female	0	0	0	0	0	0	0	0	0	no		never	no	18-24,99	60	155	no	0	0	no	no	no	no	no	no	no symptoms	Asymptomatique	no performed	0	0	no	no	no	no	private general doctor				good evolution	0			0	no	no		1
you were managed in full at home	27	female	0	0	0	0	0	0	0	0	0	no		never	no	18-24,99	60	155	no	0	0	no	no	no	no	no	no	no symptoms	0	no performed	0	0	no	no	no	no	Ordonnance pris avec le résultat de PCR				good evolution	0			0	no	no		1
you were managed in full at home	52	male	0	1	0	0	0	0	0	0	0	no		Always	no	18-24,99	75	175	CANCER DU POUMON	0	0	no	no	no	no	no	chimiothérapie	no symptoms	0	performedandpathologique	0	0	no	no	no	no	inhospital general doctor				good evolution	0			0	no	Yes		1
you were managed in full at home	36	male	0	0	0	0	0	0	0	0	0	active smoker	120	never	no	18-24,99	75	176	no	0	0	no	no	no	no	no	TEGRETOL	no symptoms	0	no performed	0	0	no	no	no	no	Auto-prescription				good evolution	0			0	no	no		1
you were managed in full at home	26	male	0	0	0	0	0	0	0	0	0	no		Always	no	18-24,99	70	178	no	0	0	no	no	no	no	no	no	no symptoms	0	no performed	0	0	no	no	no	no	inhospital general doctor				good evolution	0			0	no	no		1
you were managed in full at home	18	female	0	0	0	0	0	0	0	0	0	no		never	no	18-24,99	55	160	no	0	0	no	no	no	no	no	no	no symptoms	0	no performed	0	0	no	no	no	no	Auto-prescription				good evolution	0			0	no	Yes		1
you were managed in full at home	25	male	0	0	0	0	0	0	0	0	0	no		Always	no	18-24,99	64	181	no	0	0	no	no	no	no	no	no	no symptoms	Asymptomatique	no performed	0	0	no	no	no	no	inhospital general doctor				good evolution	0			0	no	no		1
you were managed in full at home	87	male	0	0	0	0	0	0	0	0	0	active smoker		never	no	18-24,99	62	160	no	0	0	no	no	no	no	no	no	no symptoms	0	no performed	0	0	no	no	no	no	private general doctor				death	1			0	no	no		0
you were managed in full at home	75	female	0	0	1	0	0	0	0	0	0	no		never	no	18-24,99	60	160	no	0	0	no	no	no	no	no	no	no symptoms	0	no performed	0	0	no	no	no	no	inhospital general doctor				death	1			0	no	no		0
you were managed in full at home	38	female	0	0	0	0	0	0	0	0	0	no		sometimes	no	18-24,99	60	155	no	0	0	no	no	no	no	no	no	no symptoms	0	no performed	0	0	no	no	no	no					good evolution	0			0	no	no		0
you were managed in full at home	44	male	0	0	0	0	0	0	0	0	0	no		Always	no	18-24,99	87	187	no	0	0	no	no	no	no	no	no	no symptoms	0	no performed	0	0	no	no	no	no	private general doctor				good evolution	0			0	no	no		0
you were managed in full at home	41	male	0	0	0	0	0	0	0	0	0	no		sometimes	no	18-24,99	87	187	no	0	0	no	no	no	no	no	no	no symptoms	1 semaine	no performed	0	0	no	no	no	no	inhospital general doctor				good evolution	0			0	no	no		0
you were managed in full at home	51	male	0	0	0	0	0	0	0	0	0	no		never	no	18-24,99	80	180	no	0	0	no	no	no	no	no	no	no symptoms	0	no performed	0	0	no	no	no	no					good evolution	0			0	no	no		0
you were managed in full at home	41	male	0	0	0	0	0	0	0	0	0	Chicha		never	no	18-24,99	80	180	no	0	0	no	no	no	no	no	no	no symptoms	Asymptomatique	no performed	0	0	no	no	no	no	inhospital general doctor				good evolution	0			0	no	no		0
you were managed in full at home	30	male	0	0	0	0	0	0	0	0	0	active smoker	8	sometimes	no	18-24,99	80	180	no	0	0	no	no	no	no	no	no	no symptoms	4	no performed	0	0	no	no	no	no					good evolution	0			0	no	no		0
you were managed in full at home	54	male	0	0	0	0	0	0	0	0	0	active smoker		never	no	18-24,99	73	172	no	0	0	no	no	no	no	no	no	no symptoms	0	no performed	0	0	no	no	no	no	inhospital general doctor				good evolution	0			0	no	Yes		0
you were managed in full at home	41	male	0	0	0	0	0	0	0	0	0	no		never	no	18-24,99	78	178	no	0	0	no	no	no	no	no	no	no symptoms	0	no performed	0	0	no	no	no	no					good evolution	0			0	no	no		0
you were managed in full at home	34	female	0	0	0	0	0	0	0	0	0	no		never	no	18-24,99	67	165	no	0	0	no	no	no	no	no	no	no symptoms	7j	no performed	0	0	no	no	no	no					good evolution	0			0	no	no		0
you were managed in full at home	45	male	0	0	0	0	0	0	0	0	0	toxicomanie		Always	no	18-24,99	63	160	no	0	0	no	no	no	no	no	no	no symptoms	asymptotique	no performed	0	0	no	no	no	no	confiné				good evolution	0			0	no	no		0
you were managed in full at home	40	female	0	0	0	0	0	0	0	0	0	no		sometimes	no	18-24,99	70	169	no	0	0	no	no	no	no	no	no	no symptoms	asymptomatique	no performed	0	0	no	no	no	no	inhospital general doctor				good evolution	0			0	no	no		0
you were managed in full at home	29	female	0	0	0	0	0	0	0	0	0	no		never	BBD ET Tachycardie sans traitement	18-24,99	70	169	no	0	0	no	no	no	no	no	no	no symptoms	0	no performed	0	0	no	no	no	no	private general doctor				good evolution	0			0	no	no		0
you were managed in full at home	27	female	0	0	0	0	0	0	0	0	0	no		never	no	18-24,99	70	169	no	0	0	no	no	no	no	no	flixonase	no symptoms	Asymptomatique	no performed	0	0	no	no	no	no					good evolution	0			0	no	no		0
you were managed in full at home	45	female	0	0	0	0	0	0	0	0	0	no		sometimes	no	18-24,99	75	175	no	0	0	no	no	no	no	no	no	no symptoms	asymptomatique	no performed	0	0	no	no	no	no	confiné				good evolution	0			0	no	no		0
you were managed in full at home	26	female	0	0	0	0	0	0	0	0	0	no		sometimes	no	18-24,99	75	175	no	0	0	no	no	no	no	no	no	no symptoms	0	no performed	0	0	no	no	no	no	Auto-prescription				good evolution	0			0	no	Yes		0
you were managed in full at home	72	male	0	0	0	0	0	0	0	0	0	no		sometimes	no	18-24,99	65	163	no	0	0	no	no	no	no	no	no	no symptoms	0	no performed	0	0	no	no	no	no	inhospital general doctor				good evolution	0			0	no	no		0
you were managed in full at home	37	male	0	0	0	0	0	0	0	0	0	no		never	no	18-24,99	76	177	no	0	0	no	no	no	no	no	no	no symptoms	0	no performed	0	0	no	no	no	no	Ordonnance pris avec le résultat de PCR				good evolution	0			0	no	no		0
you were managed in full at home	33	female	0	0	0	0	0	0	0	0	0	no		never	no	18-24,99	66	165	no	0	0	no	no	no	no	no	no	no symptoms	0	no performed	0	0	no	no	no	no					good evolution	0			0	no	no		0
you were managed in full at home	73	male	0	0	1	0	0	0	0	0	0	no		sometimes	no	18-24,99	70	170	no	0	0	no	no	no	no	no	no	no symptoms	asymptomatique	no performed	0	0	no	no	no	no	confiné				good evolution	0			0	no	no	tension artérielle no mesurée pendant la période covid	0
you were managed in full at home	28	female	0	0	0	0	0	0	0	0	0	no		never	no	18-24,99	70	170	no	0	0	Grossesse en cours ( lorsqu'elle a découvert le covid)	no	no	no	no	no	no symptoms	Asymptomatique	no performed	0	0	no	no	no	no					good evolution	0			0	no	no		0
you were managed in full at home	25	male	0	0	0	0	0	0	0	0	0	active smoker	10	sometimes	no	18-24,99	70	170	no	0	0	no	no	no	no	no	no	no symptoms	0	no performed	0	0	no	no	no	no					good evolution	0			0	no	no		0
you were managed in full at home	35	female	0	0	0	0	0	0	0	0	0	no		never	no	18-24,99	70	170	no	0	0	no	no	no	no	no	no	no symptoms	Asymptomatique	no performed	0	0	no	no	no	no	private general doctor				good evolution	0			0	no	no		0
you were managed in full at home	32	male	0	1	0	0	0	0	0	0	0	active smoker	12	sometimes	no	18-24,99	82	184	no	0	0	no	no	no	no	no	no	no symptoms	Asymptomatique	no performed	0	0	no	no	no	no	Auto-prescription				good evolution	0			0	no	no		0
you were managed in full at home	33	female	0	0	0	0	0	0	0	0	0	no		never	no	18-24,99	69	169	no	0	0	no	no	no	no	no	no	no symptoms	0	no performed	0	0	no	no	no	no	private general doctor				good evolution	0			0	no	no		0
you were managed in full at home	39	female	1	0	0	0	0	0	0	0	0	no		never	no	18-24,99	61	159	no	0	0	no	Yes	no	no	no	no	no symptoms	0	no performed	0	0	no	no	no	no	private general doctor				good evolution	0			0	no	no		0
you were managed in full at home	21	female	0	0	0	0	0	0	0	0	0	no		never	no	18-24,99	64	163	no	0	0	no	no	no	no	no	no	no symptoms	Asymptomatique	no performed	0	0	no	no	no	no					good evolution	0			0	no	no		0
you were managed in full at home	18	male	0	0	0	0	0	0	0	0	0	no		sometimes	no	18-24,99	77	180	no	0	0	no	no	no	no	no	no	no symptoms	8j	no performed	0	0	no	no	no	no	inhospital general doctor				good evolution	0			0	no	no		0
you were managed in full at home	25	male	0	0	0	0	0	0	0	0	0	no		sometimes	no	18-24,99	75	178	no	0	0	no	no	no	no	no	no	no symptoms	0	no performed	0	0	no	no	no	no					good evolution	0			0	no	Yes		0
you were managed in full at home	41	male	0	0	0	0	0	0	0	0	0	active smoker		Always	no	18-24,99	75	178	no	0	0	no	no	no	no	no	no	no symptoms	0	no performed	0	0	no	no	no	no	private general doctor				good evolution	0			0	no	no		0
you were managed in full at home	22	male	0	0	0	0	0	0	0	0	0	ALCOhOL	120	sometimes	no	18-24,99	75	178	no	0	0	no	no	no	no	no	no	no symptoms	0	no performed	0	0	no	no	no	no	Auto-prescription				good evolution	0			0	no	no		0
you were managed in full at home	26	female	0	0	0	0	0	0	0	0	0	no		sometimes	no	18-24,99	70	172	no	0	0	no	no	no	no	no	no	no symptoms	0	no performed	0	0	no	no	no	no					good evolution	0			0	no	no		0
you were managed in full at home	28	male	0	0	0	0	0	0	0	0	0	active smoker		sometimes	no	18-24,99	70	172	no	0	0	no	no	no	no	no	no	no symptoms	ASYMPTOMATIQUE	no performed	0	0	no	no	no	no	Auto-prescription				good evolution	0			0	no	no		0
you were managed in full at home	40	male	0	0	0	0	0	0	0	0	0	no		never	no	18-24,99	68	170	no	0	0	no	no	no	no	no	no	no symptoms	0	no performed	0	0	no	no	no	no	inhospital general doctor				good evolution	0			0	no	no		0
you were managed in full at home	26	female	0	0	0	0	0	0	0	0	0	no		sometimes	no	18-24,99	61	162	no	0	0	no	no	no	no	no	no	no symptoms	0	no performed	0	0	no	no	no	no	private general doctor				good evolution	0			0	no	no		0
you were managed in full at home	32	male	0	0	0	0	0	0	0	0	0	active smoker	20	sometimes	no	18-24,99	75	180	no	0	0	no	no	no	no	no	no	no symptoms	0	no performed	0	0	no	no	no	no					good evolution	0			0	no	no		0
you were managed in full at home	25	male	0	0	0	0	0	0	0	0	0	no		sometimes	no	18-24,99	70	174	no	0	0	no	no	no	no	no	no	no symptoms	0	no performed	0	0	no	no	no	no	Ordonnance pris avec le résulta de PCR				good evolution	0			0	no	no		0
you were managed in full at home	62	female	0	0	0	0	0	0	0	0	0	no		sometimes	no	18-24,99	62	164	no	0	0	no	no	no	no	no	no	no symptoms	0	no performed	0	0	no	no	no	no					good evolution	0			0	no	no		0
you were managed in full at home	25	female	0	0	0	0	0	0	0	0	0	no		never	no	18-24,99	59	160	no	0	0	no	no	no	no	no	no	no symptoms	Asymptomatique	no performed	0	0	no	no	no	no					good evolution	0			0	no	no		0
you were managed in full at home	52	female	0	0	0	0	0	0	0	0	0	no		sometimes	no	18-24,99	65	168	no	0	0	no	no	no	no	no	no	no symptoms	Asymptomatique	no performed	0	0	no	no	no	no	private general doctor				good evolution	0			0	no	no		0
you were managed in full at home	31	female	0	0	0	0	0	0	0	0	0	no		sometimes	no	18-24,99	70	175	no	0	0	no	no	no	no	no	no	no symptoms	asyptomatique	no performed	0	0	no	no	no	no					good evolution	0			0	no	no		0
you were managed in full at home	32	male	0	0	0	0	0	0	0	0	0	no		never	no	18-24,99	70	175	no	0	0	no	no	no	no	no	no	no symptoms	0	no performed	0	0	no	no	no	no	private general doctor				good evolution	0			0	no	no		0
you were managed in full at home	26	female	0	0	0	0	0	0	0	0	0	no		sometimes	no	18-24,99	66	170	no	0	0	no	no	no	no	no	no	no symptoms	0	no performed	0	0	no	no	no	no					good evolution	0			0	no	no		0
you were managed in full at home	27	female	0	0	0	0	0	0	0	0	0	no		never	no	18-24,99	68	173	no	0	0	Grossesse en cours ( lorsqu'elle a découvert le covid)	no	no	no	no	no	no symptoms	0	no performed	0	0	no	no	no	no	private general doctor				good evolution	0			0	no	no		0
you were managed in full at home	38	male	0	0	0	0	0	0	0	0	0	active smoker	6	never	no	18-24,99	70	176	no	0	0	no	no	no	no	no	no	no symptoms	7	no performed	0	0	no	no	no	no					good evolution	0			0	no	no		0
you were managed in full at home	38	female	1	0	0	0	0	0	0	0	0	no		never	no	18-24,99	69	175	no	1	0	contraceptifs	no	no	no	no	no	no symptoms	0	no performed	0	0	no	no	no	no					good evolution	0			0	no	no		0
you were managed in full at home	44	female	0	1	0	0	0	0	0	0	0	no		never	no	18-24,99	57	160	no	0	0	no	no	no	no	no	ADO	no symptoms	0	no performed	0	0	no	no	no	no					good evolution	0			0	no	no		0
you were managed in full at home	28	male	0	0	0	0	0	0	0	0	0	active smoker	5	Always	no	18-24,99	70	178	no	0	0	no	no	no	no	no	no	no symptoms	0	no performed	0	0	no	no	no	no	Auto-prescription				good evolution	0			0	no	no		0
you were managed in full at home	24	male	0	0	0	0	0	0	0	0	0	no		never	no	18-24,99	75	185	no	0	0	no	no	no	no	no	no	no symptoms	Asymptomatique	no performed	0	0	no	no	no	no					good evolution	0			0	no	no		0
you were managed in full at home	31	female	0	0	0	0	0	0	0	0	0	no		never	no	18-24,99	54	157	no	0	0	no	no	no	no	no	no	no symptoms	Asymptomatique	no performed	0	0	no	no	no	no	inhospital general doctor				good evolution	0			0	no	no		0
you were managed in full at home	66	male	0	0	0	0	0	0	0	0	0	smoking wenead		never	no	18-24,99	70	180	asthma	0	0	no	no	no	no	no	corticoids	no symptoms	0	no performed	0	0	no	no	no	no					good evolution	0			0	no	no		0
you were managed in full at home	20	female	0	0	0	0	0	0	0	0	0	no		sometimes	no	18-24,99	60	168	no	0	0	no	no	no	no	no	no	no symptoms	0	no performed	0	0	no	no	no	no	inhospital general doctor				good evolution	0			0	no	no		0
you were managed in full at home	26	female	0	0	0	0	0	0	0	0	0	no		never	no	18-24,99	50	155	no	0	0	no	no	no	no	no	no	no symptoms	0	no performed	0	0	no	no	no	no	private general doctor				good evolution	0			0	no	no		0
you were managed in full at home	53	male	0	0	0	0	0	0	0	0	0	active smoker		never	no	18-24,99	60	170	no	0	0	no	no	no	no	no	no	no symptoms	0	no performed	0	0	no	no	no	no	Auto-prescription				good evolution	0			0	no	no		0
you were managed in full at home	61	female	0	0	0	0	0	0	0	0	0	no		never	no	18-24,99	60	170	no	0	0	no	no	no	no	no	no	no symptoms	0	no performed	0	0	no	no	no	no					good evolution	0			0	no	no		0
you were managed in full at home	24	female	0	0	0	0	0	0	0	0	0	no		never	no	18-24,99	56	165	no	0	0	no	no	no	no	no	no	no symptoms	Asymptomatique	no performed	0	0	no	no	no	no					good evolution	0			0	no	no		0
you were managed in full at home	21	male	0	0	0	0	0	0	0	0	0	no		sometimes	no	18-24,99	70	185	no	0	0	no	no	no	no	no	no	no symptoms	Asymptomatique	no performed	0	0	no	no	no	no	inhospital general doctor				good evolution	0			0	no	no		0
you were managed in full at home	33	male	0	0	0	0	0	0	0	0	0	no		Always	no	18-24,99	70	185	no	0	0	no	no	no	no	no	no	no symptoms	0	no performed	0	0	no	no	no	no	Auto-prescription				good evolution	0			0	no	no		0
you were managed in full at home	19	male	0	0	0	0	0	0	0	0	0	no		sometimes	no	18-24,99	65	182	no	0	0	no	no	no	no	no	no	no symptoms	0	no performed	0	0	no	no	no	no					good evolution	0			0	no	no		0
you were managed in full at home	21	female	0	0	0	0	0	0	0	0	0	no		sometimes	no	18-24,99	55	170	no	0	0	no	no	no	no	no	no	no symptoms	0	no performed	0	0	no	no	no	no					good evolution	0			0	no	no		0
you were managed in full at home	37	male	0	0	0	0	0	0	0	0	0	active smoker	9.6	sometimes	no	18-24,99	66	187	no	0	0	no	no	no	no	no	no	no symptoms	asymptomatique	no performed	0	0	no	no	no	no	Auto-prescription				good evolution	0			0	no	no		0
you were managed in full at home	19	female	0	0	0	0	0	0	0	0	0	no		sometimes	no	18-24,99	48	162	no	0	0	no	no	no	no	no	no	no symptoms	0	no performed	0	0	no	no	no	no	inhospital general doctor				good evolution	0			0	no	no		0
you were managed in full at home	20	female	0	0	0	0	0	0	0	0	0	no		never	no	18-24,99	56	176	no	0	0	no	no	no	no	no	no	no symptoms	0	no performed	0	0	no	no	no	no	Auto-prescription				good evolution	0			0	no	no		0
you were managed in full at home	61	female	0	0	0	0	0	0	0	0	0	no		Always	no	18-24,99	76	178	no	0	0	no	no	no	no	no	no	no symptoms	Asymptomatique	no performed	0	0	no	no	no	no					good evolution	0			0	no	no		#NULL!
you were managed in full at home	25	female	0	0	0	0	0	0	0	0	0	no		sometimes	no	18-24,99	70	171	no	0	0	no	no	no	no	no	no	no symptoms	Asymptomatique	no performed	0	0	no	no	no	no	inhospital general doctor				good evolution	0			0	no	no		#NULL!
you were managed in full at home	30	female	0	0	0	0	0	0	0	0	0	no		never	no	18-24,99	60	160	no	0	0	no	no	no	no	no	no	no symptoms	Asymptomatique	no performed	0	0	no	no	no	no	confiné				good evolution	0			0	no	no		#NULL!
you were managed in full at home	34	male	0	0	0	0	0	0	0	0	0	active smoker	5	sometimes	no	18-24,99	65	167	no	0	0	no	no	no	no	no	no	no symptoms	0	no performed	0	0	no	no	no	no	Confiné				good evolution	0			0	no	no		#NULL!
you were managed in full at home	47	female	0	0	0	0	0	0	0	0	0	no		sometimes	no	18-24,99	63	165	no	0	0	no	no	no	no	Aspegic ou Kardegic ou aspirine	no	no symptoms	asymptomatique	no performed	0	0	no	no	no	no	Auto-prescription				good evolution	0			0	no	no		#NULL!
you were managed in full at home	25	male	0	0	0	0	0	0	0	0	0	no		sometimes	no	18-24,99	75	181	no	0	0	no	no	no	no	no	no	no symptoms	Asymptomatique	no performed	0	0	no	no	no	no	Auto-prescription				good evolution	0			0	no	no		#NULL!
you were managed in full at home	42	female	1	0	0	0	0	0	0	0	1	no		Always	no	18-24,99	50	150	no	0	0	no	no	no	no	no	no	no symptoms	0	no performed	0	0	no	no	no	no	Auto-prescription				good evolution	0			0	no	no		#NULL!
you were managed in full at home	38	female	0	0	0	0	0	0	0	0	0	no		sometimes	no	18-24,99	64	170	no	0	0	no	no	no	no	no	no	no symptoms	Asymptomatique	no performed	0	0	no	no	no	no	confiné				good evolution	0			0	no	no		#NULL!
you were managed in full at home	26	female	0	0	0	0	0	0	0	0	0	no		sometimes	no	18-24,99	55	158	no	0	0	no	no	no	no	no	no	no symptoms	0	no performed	0	0	no	no	no	no	inhospital cardiologist				good evolution	0			0	no	no		#NULL!
you were managed in full at home	27	female	0	0	0	0	0	0	0	0	0	no		never	no	18-24,99	53	157	no	0	0	no	no	no	no	no	no	no symptoms	Asymptomatique	no performed	0	0	no	no	no	no	confiné				good evolution	0			0	no	no		#NULL!
you were managed in full at home	23	female	0	0	0	0	0	0	0	0	0	no		sometimes	no	18-24,99	62	170	no	0	0	no	no	no	no	no	no	no symptoms	Asymptomatique	no performed	0	0	no	no	no	no	confiné				good evolution	0			0	no	no		#NULL!
you were managed in full at home	19	male	0	0	0	0	0	0	0	0	0	no		sometimes	no	18-24,99	65	175	no	0	0	no	no	no	no	no	no	no symptoms	asymptomatique	no performed	0	0	no	no	no	no	confiné				good evolution	0			0	Auccone	no		#NULL!
you were managed in full at home	28	female	0	0	0	0	0	0	0	0	0	no		never	no	18-24,99	54	162	no	0	0	no	no	no	no	no	no	no symptoms	Asymptomatique	no performed	0	0	no	no	no	no	confiné				good evolution	0			0	no	no		#NULL!
you were managed in full at home	28	female	0	0	0	0	0	0	0	0	0	no		never	no	18-24,99	54	165	no	0	0	no	no	no	no	no	no	no symptoms	asymptomatique	no performed	0	0	no	no	no	no	confiné				good evolution	0			0	Auccone	no		#NULL!
you were managed in full at home	20	female	0	0	0	0	0	0	0	0	0	no		never	no	18-24,99	57	170	no	0	0	no	no	no	no	no	no	no symptoms	ASYMPTOMATIQUE	no performed	0	0	no	no	no	no	Auto-prescription				good evolution	0			0	no	no		#NULL!
you were managed in full at home	26	female	0	0	0	0	0	0	0	0	0	no		sometimes	no	18-24,99	53	164	asthma	0	0	no	no	no	no	no	corticoids	no symptoms	0	no performed	0	0	no	no	no	no	inhospital general doctor				good evolution	0			0	no	no		#NULL!
you were managed in full at home	34	male	0	0	0	0	0	0	0	0	0	no		sometimes	no	18-24,99	72	192	no	0	0	no	no	no	no	no	no	no symptoms	asymptomatique	no performed	0	0	no	no	no	no	no				good evolution	0			0	Auccone	no		#NULL!
you were managed in full at home	20	female	0	0	0	0	0	0	0	0	0	no		Always	no	18-24,99	60	176	no	0	0	no	no	no	no	no	no	no symptoms	Asyptomatique	no performed	0	0	no	no	no	no	Auto-prescription				good evolution	0			0	no	no		#NULL!
you were managed in full at home	47	female	0	0	0	0	0	0	0	0	0	no		sometimes	no	18-24,99	51	163	no	0	0	no	no	no	no	no	anti inflamatoire	no symptoms	Asymptomatique	no performed	0	0	no	no	no	no					good evolution	0			0	no	no		#NULL!
you were managed in full at home	19	female	0	0	0	0	0	0	0	0	0	no		sometimes	no	18-24,99	60	178	no	0	0	no	no	no	no	no	no	no symptoms	asymptomatique	no performed	0	0	no	no	no	no	inhospital general doctor				good evolution	0			0	no	no		#NULL!
you were managed in full at home	56	male	0	0	0	0	0	0	0	0	0	no		sometimes	no	18-24,99	71	170	no	0	0	no	no	no	no	no	no	no symptoms	Asymptomatique	no performed	1	2	LWMH preventif 1	one injection /d ( enoxa 40)	one injection /d ( enoxa 40)	one injection /d ( enoxa 40)	private cardiologist		15		good evolution	0			0	no	no		0
you were managed in full at home	27	female	0	1	0	0	0	0	0	0	0	no		Always	no	18-24,99	56	156	no	0	0	no	no	no	no	Aspegic ou Kardegic ou aspirine	no	no symptoms	asymptomatique	no performed	1	2	LWMH preventif 1	one injection /d ( enoxa 40)	no	no	inhospital general doctor		5		good evolution	0			0	no	no		0
you were managed in full at home	70	male	1	0	0	0	0	0	0	1	0	active smoker	25pa	never	no	18-24,99	55	165	no	0	0	no	no	no	no	no	chimiothérapie	no symptoms	0	performedandpathologique	1	2	LWMH preventif 1	one injection /d ( enoxa 40)	no	no	inhospital general doctor	8	8		good evolution	0			0	no	no		0
you were managed in full at home	29	female	0	0	0	0	0	0	0	0	0	no		never	no	18-24,99	70	169	no	0	0	no	no	no	no	no	no	no symptoms	Asymptomatique	no performed	0	0	no	no	no	no					good evolution	0			0	no	no		0
you were managed in full at home	26	male	0	0	0	0	0	0	0	0	0	active smoker	10pa	sometimes	no	25-29,8	106	188	no	0	0	no	no	no	no	no	no	mild	3	no performed	0	0	no	no	no	no	inhospital general doctor				good evolution	0			0	no	no		0
you were managed in full at home	55	female	1	1	0	0	0	0	0	0	0	no		sometimes	heart failure	25-29,9	68	154	no	0	0	no	no	no	no	no	Glucophage	moderate	16	performedandpathologique	1	1	DOA preventif	Rivaroxaban 10	Rivaroxaban 10	Rivaroxaban 10	inhospital cardiologist	16 jours		16	hospitalisation necessity,respiratory aggravation	0			0	no	no		1
you were managed in full at home	50	female	1	0	0	0	0	0	0	0	0	no		sometimes	no	25-29,9	80	170	no	0	0	no	no	no	no	no	corticoids	moderate	15	no performed	1	1	DOA preventif	Rivaroxaban 10	Rivaroxaban 10	Rivaroxaban 10	private general doctor	7		7	good evolution	0			0	no	no		1
you were managed in full at home	55	male	1	1	0	0	0	0	0	0	0	no		never	no	25-29,9	80	175	no	0	0	no	no	no	no	no	no	moderate	15	performedandpathologique	1	1	DOA preventif	Rivaroxaban 10	Rivaroxaban 10	Rivaroxaban 10	private general doctor				good evolution	0			0	no	Yes		1
you were managed in full at home	48	female	1	0	0	0	0	0	0	0	0	no		never	no	25-29,9	65	158	no	0	0	no	no	no	no	no	no	moderate	7	performedandnormal	1	1	DOA preventif	Rivaroxaban 10	Rivaroxaban 10	Rivaroxaban 10	private general doctor			6	good evolution	0			0	no	no		1
you were managed in full at home	43	female	1	0	0	0	0	0	0	0	0	no		sometimes	no	25-29,9	70	163	no	0	0	no	no	no	no	Aspegic ou Kardegic ou aspirine	no	moderate	10	no performed	1	1	DOA preventif	Rivaroxaban 10	Rivaroxaban 10	Rivaroxaban 10	inhospital general doctor			5	problème cardiaque	0			0	no	no		0
you were managed in full at home	42	male	1	0	0	1	0	0	0	0	0	no		sometimes	no	25-29,9	88	178	no	0	0	no	no	no	no	no	no	moderate	15	performedandpathologique	1	1	DOA preventif	Rivaroxaban 10	Rivaroxaban 20	Rivaroxaban 20	private cardiologist			15	good evolution	0			0	Auccone	no		0
you were managed in full at home	20	female	1	0	0	0	0	0	0	0	0	no		sometimes	no	25-29,9	80	172	no	0	0	no	no	no	no	no	no	moderate	15	no performed	0	0	no	no	no	no					Syndroe post covid	0			0	no	no		1
you were managed in full at home	35	female	1	0	0	0	0	0	0	0	0	no		never	no	25-29,9	58	150	no	0	0	no	no	no	no	no	antidépresseurs	moderate	15	no performed	0	0	no	no	no	no	private general doctor				hospitalisation necessity,respiratory aggravation	0			0	no	no		1
you were managed in full at home	66	female	1	1	0	0	0	0	0	0	0	no		never	no	25-29,9	80	165	no	0	0	no	no	no	no	no	no	moderate	10	performedandnormal	0	0	no	no	no	no	inhospital pneumologist				good evolution	0			0	no	no		1
you were managed in full at home	48	male	1	0	0	0	0	0	0	0	0	no		never	no	25-29,9	94	180	no	0	0	no	no	no	no	no	no	moderate	20	no performed	0	0	no	no	no	no					good evolution	0			0	no	no		1
you were managed in full at home	33	female	1	1	0	1	0	0	0	0	0	no		never	no	25-29,9	72	159	asthma	0	0	no	no	no	no	no	glucophage et statine	moderate	7	no performed	0	0	no	no	no	no	private general doctor				good evolution	0			0	no	no		1
you were managed in full at home	50	female	1	0	0	0	0	1	0	0	0	no		Always	no	25-29,9	80	168	asthma	0	0	no	no	no	no	no	no	moderate	15	no performed	0	0	no	no	no	no	inhospital general doctor				good evolution	0			0	no	Yes		1
you were managed in full at home	42	female	1	0	0	0	0	0	0	0	0	no		never	atrial fibrillation	25-29,9	80	168	no	0	0	no	no	no	no	no	no	moderate	14	no performed	0	0	no	no	no	no	private general doctor				good evolution	0			0	no	no		1
you were managed in full at home	25	female	1	0	0	0	0	0	0	0	0	no		sometimes	no	25-29,9	80	170	no	0	0	no	no	no	no	no	no	moderate	15	no performed	0	0	no	no	no	no	private general doctor				good evolution	0			0	no	no		1
you were managed in full at home	39	female	1	0	0	0	0	0	0	0	0	no		never	no	25-29,9	70	160	no	0	0	no	no	no	no	no	no	moderate	10	no performed	0	0	no	no	no	no	private pneumologist				good evolution	0			0	no	no		1
you were managed in full at home	28	female	1	0	0	0	0	0	0	0	0	no		never	no	25-29,9	70	160	asthma	0	0	Grossesse en cours ( lorsqu'elle a découvert le covid)	no	no	no	no	no	moderate	30	no performed	0	0	no	no	no	no	private general doctor				good evolution	0			0	no	no		1
you were managed in full at home	32	female	1	0	0	0	0	0	0	0	0	no		Always	no	25-29,9	75	170	no	0	0	no	no	no	no	no	no	moderate	15	no performed	0	0	no	no	no	no	private general doctor				good evolution	0			0	no	no		1
you were managed in full at home	64	female	1	0	1	0	0	0	0	0	0	no		never	idm	25-29,9	62	155	no	0	0	no	no	no	no	Aspegic ou Kardegic ou aspirine	no	moderate	5	performedandnormal	0	0	no	no	no	no	private pneumologist				good evolution	0			0	no	no	tension arterielle mesurée pendant covid par vous meme, vous avez gardé le meme traitement antihypertenseur	1
you were managed in full at home	43	female	1	0	0	0	0	0	0	0	0	no		never	no	25-29,9	58	150	no	0	0	no	no	no	no	no	no	moderate	30	no performed	0	0	no	no	no	no	inhospital general doctor				good evolution	0			0	no	no		1
you were managed in full at home	27	female	1	0	0	0	0	0	0	0	0	no		sometimes	no	25-29,9	73	170	no	0	0	no	no	no	no	no	no	moderate	2	no performed	0	0	no	no	no	no	Auto-prescription				good evolution	0			0	no	no		1
you were managed in full at home	36	female	1	0	0	0	0	0	0	0	0	no		never	no	25-29,9	73	170	allergia	0	0	no	no	no	no	no	no	moderate	15	no performed	0	0	no	no	no	no	Ordonnance pris avec le test de PCR				good evolution	0			0	no	no		1
you were managed in full at home	26	female	1	0	0	0	0	0	0	0	0	no		sometimes	no	25-29,9	70	167	no	0	0	no	no	no	no	no	no	moderate	15	no performed	0	0	no	no	no	no	private general doctor				good evolution	0			0	no	no		1
you were managed in full at home	43	female	1	0	0	0	0	0	0	0	0	no		sometimes	no	25-29,9	70	165	no	0	0	no	no	no	no	no	no	moderate	20	no performed	0	0	no	no	no	no	private general doctor				respiratory aggravation	0			0	no	no		1
you were managed in full at home	77	female	1	0	1	0	0	0	0	0	0	no		never	ichemic cardiopathy	25-29,9	80	165	apnea syndrom	0	0		no	no	no	Clopidogrel ( plavix, pidogrel, clopix, cloven, copigrel)		moderate	15	no performed	0	0	no	no	no	no	inhospital cardiologist				good evolution	0			0	Auccone			0
you were managed in full at home	52	female	1	1	0	0	0	0	0	0	0	no		never	no	25-29,9	80	165	no	0	0	no	no	no	no	no	no	moderate	7	no performed	0	0	no	no	no	no	inhospital general doctor				good evolution	0			0	no	no		0
you were managed in full at home	34	male	1	0	0	0	0	0	0	0	0	no		Always	no	25-29,9	83	170	no	0	0	no	no	no	no	no	no	moderate	10	no performed	0	0	no	no	no	no	inhospital pneumologist				good evolution	0			0	no	no		0
you were managed in full at home	64	female	1	1	0	0	0	0	0	0	0	no		never	no	25-29,9	80	170	no	0	0	no	Yes	no	no	Aspegic ou Kardegic ou aspirine	no	moderate	10	no performed	0	0	no	no	no	no	Auto-prescription				good evolution	0			0	no	no		0
you were managed in full at home	66	female	1	0	0	0	0	0	0	0	0	no		never	no	25-29,9	70	160	no	0	0	no	no	no	no	no	no	moderate	15	no performed	0	0	no	no	no	no	inhospital general doctor				good evolution	0			0	no	Yes		0
you were managed in full at home	25	male	1	0	0	0	0	0	0	0	0	no		Always	no	25-29,9	79	174	no	0	0	no	no	no	no	no	no	moderate	30	no performed	0	0	no	no	no	no	Medecin de travail				good evolution	0			0	no	no		0
you were managed in full at home	47	female	1	0	0	0	0	0	0	0	0	no		never	no	25-29,9	70	165	no	0	0	no	no	no	no	no	no	moderate	7	no performed	0	0	no	no	no	no	private general doctor				good evolution	0			0	no	no		0
you were managed in full at home	36	female	1	0	0	0	0	0	0	0	0	no		never	no	25-29,9	65	159	no	0	0	no	no	no	no	no	no	moderate	15	no performed	0	0	no	no	no	no	private general doctor				good evolution	0			0	no	no		0
you were managed in full at home	58	female	1	1	0	0	0	0	0	0	0	no		Always	no	25-29,9	72	168	no	0	0	no	no	no	no	no	no	moderate	20	performedandpathologique	1	2	LWMH curative 2	two injections /d ( curative: enoxa poids *2/d)	no	no	private general doctor				good evolution	0			0	no	no		1
you were managed in full at home	25	female	1	0	0	0	0	0	0	0	0	no		Always	no	25-29,9	65	160	no	0	0	no	no	no	no	no	no	moderate	10	no performed	1	2	LWMH curative 2	two injections /d ( curative: enoxa poids *2/d)	two injections /d ( curative: enoxa poids *2/d)	two injections /d ( curative: enoxa poids *2/d)	inhospital pneumologist		2		good evolution	0			0	no	no		1
you were managed in full at home	68	female	1	1	1	0	0	0	0	0	0	no		never	heart failure	25-29,9	72	157	no	0	0	no	no	no	no	no	insuline et antihypertenseur	moderate	15	performedandpathologique	1	2	LWMH curative 2	two injections /d ( curative: enoxa poids *2/d)	no	no	private general doctor	21	21		thromboembolic complications, hyperglycémie	1		augmentation de taux de plaquettes	0	no	no	tension mesurée par un medecin, tension equilibrée inferieur ou eqgal 140/90, vous avez gardé le meme traitement antihypertenseur	0
you were managed in full at home	49	male	1	1	0	1	0	0	0	0	0	smoking wenead		sometimes	no	25-29,9	90	180	no	0	0	no	no	no	no	no	no	moderate	16	performedandpathologique	1	2	LWMH interm 2	two injections/d ( enoxa 40*2/d)	two injections/d ( enoxa 40*2/d)	two injections/d ( enoxa 40*2/d)	private cardiologist				good evolution	0			0	no	no	tension artérielle no mesurée pendant la période covid	1
you were managed in full at home	69	male	1	1	1	0	0	0	0	0	0	active smoker		never	no	25-29,9	90	180	no	0	0	no	no	no	no	no	no	moderate	15	performedandpathologique	1	2	LWMH interm 2	two injections/d ( enoxa 40*2/d)	two injections/d ( enoxa 40*2/d)	two injections/d ( enoxa 40*2/d)	inhospital pneumologist				good evolution	0			0	no	no	tension mesurée par un medecin	0
you were managed in full at home	80	male	1	0	1	0	0	0	0	0	0	no		never	atrial fibrillation	25-29,9	80	170	no	0	0	no	Yes	no	no	no	no	moderate	30	no performed	1	2	LWMH interm 2	two injections/d ( enoxa 40*2/d)	one injection /d ( enoxa 40)	no	private general doctor		21		good evolution	0			0	no	Yes		0
you were managed in full at home	67	male	1	0	0	0	0	0	0	0	0	no		sometimes	no	25-29,9	78	172	no	0	0	no	no	no	no	no	no	moderate	18	performedandpathologique	1	2	LWMH interm 2	two injections/d ( enoxa 40*2/d)	two injections/d ( enoxa 40*2/d)	two injections/d ( enoxa 40*2/d)			30		good evolution	0			0	no	no		0
you were managed in full at home	40	female	1	0	0	0	0	0	0	0	0	no		never	no	25-29,9	65	160	chronic bronchopneumoathy	0	0	no	no	no	no	no	no	moderate	10	no performed	1	2	LWMH interm 2	two injections/d ( enoxa 40*2/d)	two injections/d ( enoxa 40*2/d)	two injections/d ( enoxa 40*2/d)	private pneumologist	10	10		good evolution	0			0	no	no		0
you were managed in full at home	40	female	1	1	0	0	0	0	0	0	0	active smoker	0.4 PA ( 1 paquet pendant 5 mois )	never	no	25-29,9	74	165	asthma	0	0	no	no	no	no	no	corticoids	moderate	14	no performed	1	2	LWMH preventif 1	one injection /d ( enoxa 40)	no	no	inhospital general doctor	Sintrom ( utilisation il y a 2 mois )	1 our		thromboembolic complications	1		thrombophlebite	0	no	no		1
you were managed in full at home	66	female	1	0	1	0	0	0	0	0	0	no		sometimes	no	25-29,9	80	165	no	0	0	no	no	no	no	no	no	moderate	10	performedandnormal	1	2	LWMH preventif 1	one injection /d ( enoxa 40)	two injections/d ( enoxa 40*2/d)	one injection /d ( enoxa 40)	Auto-prescription		20		good evolution	0			0	no	no	tension mesurée par un medecin, tension equilibrée inferieur ou eqgal 140/90, vous avez gardé le meme traitement antihypertenseur	1
you were managed in full at home	39	female	1	0	1	0	0	0	0	0	0	no		Always	no	25-29,9	87	173	asthma	0	0	no	no	no	no	no	no	moderate	12	no performed	1	2	LWMH preventif 1	one injection /d ( enoxa 40)	one injection /d ( enoxa 40)	one injection /d ( enoxa 40)	Ordonnance pris avec le résultat de PCR		6		good evolution	0			0	no	no	tension artérielle no mesurée pendant la période covid, vous avez gardé le meme traitement antihypertenseur	1
you were managed in full at home	64	female	1	0	1	0	0	1	0	0	0	no		never	no	25-29,9	72	160	no	0	0	no	no	no	no	Aspegic ou Kardegic ou aspirine	no	moderate	14	performedandnormal	1	2	LWMH preventif 1	one injection /d ( enoxa 40)	one injection /d ( enoxa 40)	one injection /d ( enoxa 40)	Ordonnance pris avec le résulta de PCR		10		good evolution	0			0	no	no	tension arterielle mesurée pendant covid par vous meme, tension equilibrée inferieur ou eqgal 140/90, vous avez gardé le meme traitement antihypertenseur	1
you were managed in full at home	79	male	1	0	1	0	0	0	0	0	0	no		never	no	25-29,9	76	165	chronic bronchopneumoathy	0	0	no	no	no	no	no	no	moderate	7	performedandpathologique	1	2	LWMH preventif 1	one injection /d ( enoxa 40)	one injection /d ( enoxa 40)	one injection /d ( enoxa 40)	private pneumologist				good evolution	0			0	no	no	tension arterielle mesurée pendant covid par vous meme, tension equilibrée inferieur ou eqgal 140/90, vous avez changé de traitement antihypertensuer	1
you were managed in full at home	84	female	1	0	0	0	0	0	0	0	0	no		never	no	25-29,9	65	160	no	0	0	no	no	no	no	no	no	moderate	20	performedandpathologique	1	2	LWMH preventif 1	one injection /d ( enoxa 40)	no	no	private pneumologist	15			good evolution	0			0	no	Yes		1
you were managed in full at home	49	male	1	0	0	0	0	1	0	0	0	no		sometimes	no	25-29,9	70	167	no	0	0	no	no	no	no	no	no	moderate	15	performedandpathologique	1	2	LWMH preventif 1	one injection /d ( enoxa 40)	one injection /d ( enoxa 40)	one injection /d ( enoxa 40)	inhospital general doctor	10 jours	10		good evolution	0			0	no	no		1
you were managed in full at home	68	male	1	0	0	0	0	0	0	0	0	no		sometimes	no	25-29,9	85	170	no	0	0	no	no	no	no	no	no	moderate	30	no performed	1	2	LWMH preventif 1	one injection /d ( enoxa 40)	one injection /d ( enoxa 40)	one injection /d ( enoxa 40)	private pneumologist	15 jours	15		respiratory aggravation	0			0	no	no		1
you were managed in full at home	68	male	1	0	0	0	0	0	0	0	0	active smoker	20	never	ichemic cardiopathy	25-29,9	70	165	no	0	0	no	no	no	no	Aspegic ou Kardegic ou aspirine	no	moderate	15	performedandpathologique	1	2	LWMH preventif 1	no	one injection /d ( enoxa 40)	two injections/d ( enoxa 40*2/d)	private general doctor		15		thromboembolic complications, hospitalisation necessity,respiratory aggravation	1	5	embolie pulmonaire	0	no	no		0
you were managed in full at home	65	female	1	0	1	1	0	1	0	0	0	no		never	heart failure	25-29,9	67	160	no	0	0	no	no	no	no	no	no	moderate	5	performedandpathologique	1	2	LWMH preventif 1	one injection /d ( enoxa 40)	no	no	inhospital pneumologist		5		good evolution	0			0	no	no		0
you were managed in full at home	52	male	1	0	1	1	0	0	0	0	0	no		never	no	25-29,9	75	170	no	0	0	no	no	no	no	no	no	moderate	20	no performed	1	2	LWMH preventif 1	one injection /d ( enoxa 40)	two injections/d ( enoxa 40*2/d)	no			15		good evolution	0			0	no	no	tension artérielle no mesurée pendant la période covid	0
you were managed in full at home	65	female	1	0	0	0	0	0	0	0	0	no		never	no	25-29,9	75	170	no	0	0	no	no	no	no	no	no	moderate	15	performedandpathologique	1	2	LWMH preventif 1	one injection /d ( enoxa 40)	two injections/d ( enoxa 40*2/d)	no	private pneumologist		10		good evolution	0			0	no	no		0
you were managed at home at the beginning and then hospitalized secondarily	75	male	1	0	0	0	0	0	0	0	0	no		sometimes	no	25-29,9	90	175	no	0	0	no	no	no	no	no	no	moderate	10	performedandpathologique	1	1	DOA preventif	Rivaroxaban 10	Rivaroxaban 10	Rivaroxaban 10	private cardiologist	64 (XABAN pendant 44)		20	good evolution	0			0	no	no		1
you were managed at home at the beginning and then hospitalized secondarily	53	female	1	0	0	0	0	0	0	0	0	no		sometimes	no	25-29,9	80	169	no	0	0	no	no	no	no	no	no	moderate	20	performedandpathologique	1	1	DOA preventif	Rivaroxaban 10	Rivaroxaban 10	Rivaroxaban 10	private cardiologist	16		16	good evolution	0			0	no	no		1
you were managed at home at the beginning and then hospitalized secondarily	68	male	1	1	1	0	0	0	0	0	0	no		never	no	25-29,9	70	155	no	0	0	no	no	no	no	no	glucophage/ anti-hypertenseurs	moderate	10	performedandpathologique	1	1	DOA preventif	Rivaroxaban 10	Rivaroxaban 10	Rivaroxaban 10	private cardiologist	20		20	hospitalisation necessity,respiratory aggravation	0			0	no	no	tension mesurée par un medecin, tension equilibrée inferieur ou eqgal 140/90, vous avez gardé le meme traitement antihypertenseur	0
you were managed at home at the beginning and then hospitalized secondarily	80	male	1	0	0	0	0	0	0	0	0	no		Always	no	25-29,9	72	168	no	0	0	no	no	no	no	no	no	moderate	8	performedandpathologique	1	1	DOA preventif	Rivaroxaban 10	Rivaroxaban 10	Rivaroxaban 10	private cardiologist			20	good evolution	0			0	no	no		0
you were managed at home at the beginning and then hospitalized secondarily	51	male	1	0	0	0	0	0	0	0	0	no		Always	no	25-29,9	68	154	no	0	0	no	no	no	no	no	no	moderate	10	performedandpathologique	0	0	no	no	no	no	private general doctor				good evolution	0			0	no	no		1
you were managed at home at the beginning and then hospitalized secondarily	46	female	1	0	0	0	0	0	0	0	0	no		sometimes	no	25-29,9	75	165	no	0	0	no	no	no	no	no	no	moderate	15	no performed	0	0	no	no	no	no					good evolution	0			0	no	no		1
you were managed at home at the beginning and then hospitalized secondarily	30	female	1	0	0	0	0	0	0	0	0	no		never	no	25-29,9	70	165	no	0	0	no	no	no	no	no	no	moderate	15	no performed	0	0	no	no	no	no	private general doctor				good evolution	0			0	no	no		1
you were managed at home at the beginning and then hospitalized secondarily	50	male	1	0	0	0	0	0	0	0	0	active smoker	25 PA	Always	no	25-29,9	80	178	no	0	0	no	no	no	no	no	no	moderate	10	performedandpathologique	0	0	no	no	no	no	hôpital militaire				good evolution	0			0	no	Yes		1
you were managed at home at the beginning and then hospitalized secondarily	70	male	1	0	0	0	0	0	0	0	0	no		never	no	25-29,9	80	170	no	0	0	no	no	no	no	no	no	moderate	2	no performed	0	0	no	no	no	no					death	1			0	no	no		0
you were managed at home at the beginning and then hospitalized secondarily	53	male	1	0	0	1	0	0	0	0	0	no		sometimes	no	25-29,9	76	170	no	0	0	no	no	no	no	no	no	moderate	10	performedandpathologique	0	0	no	no	no	no	inhospital general doctor				thromboembolic complications, death	1	12	AVC	0	no	no		0
you were managed at home at the beginning and then hospitalized secondarily	57	male	1	1	0	0	0	0	0	0	0	no		never	no	25-29,9	80	165	no	0	0	no	no	no	no	no	glucophage	moderate	5	performedandpathologique	0	0	no	no	no	no	private cardiologist				good evolution	0			0	no	Yes		0
you were managed at home at the beginning and then hospitalized secondarily	74	male	1	0	0	0	0	0	0	0	0	no		never	no	25-29,9	82	170	no	0	0	no	no	no	no	no	no	moderate	15	no performed	0	0	no	no	no	no					good evolution	0			0	no	no		0
you were managed at home at the beginning and then hospitalized secondarily	40	male	1	0	0	0	0	0	0	0	0	no		Always	no	25-29,9	80	170	no	0	0	no	no	no	no	no	no	moderate	20	performedandnormal	0	0	no	no	one injection /d ( enoxa 40)	two injections/d ( enoxa 40*2/d)	private cardiologist		15		good evolution	0			0	no	no		0
you were managed at home at the beginning and then hospitalized secondarily	84	male	1	0	0	0	0	0	0	0	0	no		never	no	25-29,9	80	170	no	0	0	no	no	no	no	no	no	moderate	20	no performed	0	0	no	no	no	no					good evolution	0			0	no	no		0
you were managed at home at the beginning and then hospitalized secondarily	69	male	1	0	0	0	0	0	0	0	0	no		never	no	25-29,9	85	178	no	0	0	no	no	no	no	no	no	moderate	5	no performed	0	0	no	no	no	no					good evolution	0			0	no	no		0
you were managed at home at the beginning and then hospitalized secondarily	85	male	1	0	0	0	0	0	0	0	0	no		never	no	25-29,9	82	175	no	0	0	no	no	no	no	no	no	moderate	15	performedandnormal	0	0	no	no	no	no					good evolution	0			0	no	Yes		0
you were managed at home at the beginning and then hospitalized secondarily	57	male	1	1	0	0	0	0	0	0	0	no		sometimes	no	25-29,9	75	170	no	0	0	no	no	no	no	no	no	moderate	20	performedandpathologique	1	2	LWMH curative 2	two injections /d ( curative: enoxa poids *2/d)	two injections /d ( curative: enoxa poids *2/d)	two injections /d ( curative: enoxa poids *2/d)	private cardiologist	20	20		good evolution	0			0	no	no		1
you were managed at home at the beginning and then hospitalized secondarily	70	male	1	0	0	0	0	0	0	0	0	smoking wenead		never	no	25-29,9	90	179	no	0	0	no	no	no	no	no	no	moderate	10	performedandpathologique	1	2	LWMH curative 2	no	two injections/d ( enoxa 40*2/d)	no			10		hospitalisation necessity	0			0	no	no		0
you were managed at home at the beginning and then hospitalized secondarily	41	male	1	0	0	0	0	0	0	0	0	no		never	no	25-29,9	92	178	no	0	0	no	no	no	no	no	no	moderate	10	performedandpathologique	1	2	LWMH interm 2	two injections/d ( enoxa 40*2/d)	two injections/d ( enoxa 40*2/d)	two injections/d ( enoxa 40*2/d)	private general doctor	10	10		thromboembolic complications	1	5	thrombophlebite	0	no	Yes		1
you were managed at home at the beginning and then hospitalized secondarily	71	male	1	1	0	0	0	0	0	0	0	smoking wenead		sometimes	no	25-29,9	90	174	no	0	0	no	no	no	no	no	glucophage	moderate	60	performedandpathologique	1	2	LWMH interm 2	two injections/d ( enoxa 40*2/d)	two injections/d ( enoxa 40*2/d)	two injections/d ( enoxa 40*2/d)	inhospital pneumologist	8 jours	8		hospitalisation necessity,respiratory aggravation	0			0	no	no		1
you were managed at home at the beginning and then hospitalized secondarily	35	male	1	0	0	0	0	0	0	0	0	smoking wenead		never	no	25-29,9	82	173	no	0	0	no	no	no	no	no	no	moderate	22	performedandpathologique	1	2	LWMH interm 2	two injections/d ( enoxa 40*2/d)	two injections/d ( enoxa 40*2/d)	two injections/d ( enoxa 40*2/d)	inhospital general doctor	15	15		hospitalisation necessity,respiratory aggravation	0		thrombophlebite	0	no	no		1
you were managed at home at the beginning and then hospitalized secondarily	61	male	1	1	0	0	0	0	0	0	0	no		sometimes	no	25-29,9	80	165	no	0	0	no	no	no	no	no	no	moderate	15	performedandpathologique	1	2	LWMH interm 2	two injections/d ( enoxa 40*2/d)	two injections/d ( enoxa 40*2/d)	two injections/d ( enoxa 40*2/d)	inhospital general doctor	39	39		good evolution	0			0	no	no		1
you were managed at home at the beginning and then hospitalized secondarily	44	female	1	0	0	0	0	1	0	0	0	no		never	no	25-29,9	72	165	no	0	0	no	no	no	no	no	traitement de l hypothyroidie	moderate	13	performedandnormal	1	2	LWMH interm 2	two injections/d ( enoxa 40*2/d)	no	no	inhospital pneumologist		7		good evolution	0			0	no	no		1
you were managed at home at the beginning and then hospitalized secondarily	55	female	1	0	0	0	0	0	0	0	0	no		sometimes	no	25-29,9	85	180	no	0	0	no	no	no	no	no	no	moderate	9	performedandpathologique	1	2	LWMH interm 2	two injections/d ( enoxa 40*2/d)	two injections/d ( enoxa 40*2/d)	two injections/d ( enoxa 40*2/d)	private general doctor	14	14		good evolution	0			0	no	no		1
you were managed at home at the beginning and then hospitalized secondarily	66	male	1	0	0	0	0	0	0	0	0	no		Always	no	25-29,9	77	170	no	0	0	no	no	no	no	no	no	moderate	30	performedandpathologique	1	2	LWMH interm 2	two injections/d ( enoxa 40*2/d)	two injections/d ( enoxa 40*2/d)	one injection /d ( enoxa 40)	private pneumologist	17 jours	17		hospitalisation necessity,respiratory aggravation	0			0	no	no		0
you were managed at home at the beginning and then hospitalized secondarily	62	male	1	0	1	0	0	0	0	0	0	no		never	no	25-29,9	77	175	no	0	0	no	no	no	no	no	no	moderate	20	no performed	1	2	LWMH interm 2	two injections/d ( enoxa 40*2/d)	two injections/d ( enoxa 40*2/d)	one injection /d ( enoxa 40)	médecin anesthésiste réanimateur	30 jours	30		hospitalisation necessity,respiratory aggravation	0			0	no	no	tension artérielle no mesurée pendant la période covid, tension mesurée par un medecin, vous avez gardé le meme traitement antihypertenseur	0
you were managed at home at the beginning and then hospitalized secondarily	75	female	1	0	0	0	0	0	0	0	0	no		never	no	25-29,9	70	156	no	0	0	no	no	no	no	no	no	moderate	15	performedandpathologique	1	2	LWMH interm 2	two injections/d ( enoxa 40*2/d)	one injection /d ( enoxa 40)	no	inhospital pneumologist				hospitalisation necessity	0			0	no	Yes		0
you were managed at home at the beginning and then hospitalized secondarily	35	male	1	0	0	0	0	0	0	0	0	active smoker		sometimes	no	25-29,9	82	173	no	0	0	no	no	no	no	no	no	moderate	20	performedandpathologique	1	2	LWMH interm 2	two injections/d ( enoxa 40*2/d)	two injections/d ( enoxa 40*2/d)	two injections/d ( enoxa 40*2/d)	private general doctor		15		good evolution, Problème cardiaque	0			0	no	no		0
you were managed at home at the beginning and then hospitalized secondarily	62	male	1	0	0	0	0	0	0	0	0	smoking wenead		sometimes	no	25-29,9	95	180	no	0	0	no	no	no	no	no	no	moderate	12	performedandpathologique	1	2	LWMH interm 2	two injections/d ( enoxa 40*2/d)	two injections/d ( enoxa 40*2/d)	two injections/d ( enoxa 40*2/d)	inhospital general doctor		7		good evolution	0			0	no	no		0
you were managed at home at the beginning and then hospitalized secondarily	35	female	1	0	0	0	0	0	0	0	0	no		never	no	25-29,9	75	160	no	0	0	no	no	no	no	no	no	moderate	10	no performed	1	2	LWMH interm 2	two injections/d ( enoxa 40*2/d)	two injections/d ( enoxa 40*2/d)	two injections/d ( enoxa 40*2/d)			5		good evolution	0			0	no	no		0
you were managed at home at the beginning and then hospitalized secondarily	91	male	1	0	0	0	0	0	0	0	0	smoking wenead	20	Always	pacemaker	25-29,9	80	170	no	0	0	no	no	no	no	no	no	moderate	7	performedandnormal	1	2	LWMH preventif 1	one injection /d ( enoxa 40)	no	no	private cardiologist		7		death	1			0	no	no		1
you were managed at home at the beginning and then hospitalized secondarily	90	female	1	0	0	0	0	0	0	0	0	no		never	no	25-29,9	70	160	no	0	0	no	Yes	no	no	no	no	moderate	20	performedandpathologique	1	2	LWMH preventif 1	no	two injections/d ( enoxa 40*2/d)	one injection /d ( enoxa 40)	private pneumologist		40		hospitalisation necessity	0			0	no	Yes		1
you were managed at home at the beginning and then hospitalized secondarily	64	female	1	0	0	0	0	0	0	0	0	no		sometimes	no	25-29,9	67	150	no	0	0	no	no	no	no	no	no	moderate	9	performedandpathologique	1	2	LWMH preventif 1	one injection /d ( enoxa 40)	two injections/d ( enoxa 40*2/d)	two injections/d ( enoxa 40*2/d)	private pneumologist	35 jours	35		hospitalisation necessity	0			0	no	no		1
you were managed at home at the beginning and then hospitalized secondarily	54	female	1	0	0	0	0	0	0	0	0	no		never	no	25-29,9	90	180	no	0	0	no	no	no	no	no	no	moderate	15	performedandpathologique	1	2	LWMH preventif 1	one injection /d ( enoxa 40)	one injection /d ( enoxa 40)	one injection /d ( enoxa 40)	private pneumologist	3	3		good evolution	0			0	no	no		1
you were managed at home at the beginning and then hospitalized secondarily	53	male	1	1	0	0	0	0	0	0	0	smoking wenead		sometimes	no	25-29,9	74	168	no	0	0	no	no	no	no	no	no	moderate	21	performedandpathologique	1	2	LWMH preventif 1	one injection /d ( enoxa 40)	one injection /d ( enoxa 40)	one injection /d ( enoxa 40)	inhospital general doctor	17	17		good evolution	0			0	no	no		1
you were managed at home at the beginning and then hospitalized secondarily	63	male	1	1	0	0	0	0	0	0	0	no		never	no	25-29,9	75	170	no	0	0	no	no	no	no	no	no	moderate	7	performedandpathologique	1	2	LWMH preventif 1	one injection /d ( enoxa 40)	no	no	inhospital general doctor	25			good evolution	0			0	no	no		1
you were managed at home at the beginning and then hospitalized secondarily	80	male	1	0	0	0	0	0	0	0	0	smoking wenead	30	never	ichemic cardiopathy	25-29,9	80	170	no	0	0	no	no	no	no	Aspegic ou Kardegic ou aspirine	no	moderate	15	performedandpathologique	1	2	LWMH preventif 1	one injection /d ( enoxa 40)	two injections/d ( enoxa 40*2/d)	no	private pneumologist		15		thromboembolic complications,respiratory aggravation, death	1	5	embolie pulmonaire	0	no	no		0
you were managed at home at the beginning and then hospitalized secondarily	85	male	1	1	1	1	0	0	0	0	0	neffa		sometimes	arteriopathy	25-29,9	74	164	chronic bronchopneumoathy	0	0	no	no	no	no	Clopidogrel ( plavix, pidogrel, clopix, cloven, copigrel)	no	moderate	30	performedandpathologique	1	2	LWMH preventif 1	one injection /d ( enoxa 40)	no	no	private pneumologist	27	20		hospitalisation necessity,respiratory aggravation	0			0	no	no	tension mesurée par un medecin, vous avez gardé le meme traitement antihypertenseur	0
you were managed at home at the beginning and then hospitalized secondarily	84	male	1	0	0	0	0	0	0	0	0	smoking wenead		sometimes	no	25-29,9	60	150	no	0	0	no	no	no	no	no	no	moderate	7	performedandpathologique	1	2	LWMH preventif 1	one injection /d ( enoxa 40)	one injection /d ( enoxa 40)	one injection /d ( enoxa 40)	private pneumologist		5		hospitalisation necessity,respiratory aggravation	0			0	no	no		0
you were managed at home at the beginning and then hospitalized secondarily	65	female	1	0	1	0	0	0	0	0	0	no		never	no	25-29,9	65	160	no	0	0	no	no	no	no	no	no	moderate	10	performedandpathologique	1	2	LWMH preventif 1	one injection /d ( enoxa 40)	one injection /d ( enoxa 40)	one injection /d ( enoxa 40)	private pneumologist	7	7		good evolution	0			0	no	no	tension mesurée par un medecin, tension equilibrée inferieur ou eqgal 140/90, vous avez gardé le meme traitement antihypertenseur	0
you were managed at home at the beginning and then hospitalized secondarily	69	female	1	1	0	0	0	0	0	0	0	smoking wenead		never	no	25-29,9	90	175	no	0	0	no	no	no	no	no	no	moderate	10	no performed	1	2	LWMH preventif 1	one injection /d ( enoxa 40)	one injection /d ( enoxa 40)	one injection /d ( enoxa 40)		5	5		good evolution	0			0	no	no		0
you were managed at home at the beginning and then hospitalized secondarily	57	female	1	0	0	0	0	0	0	0	0	no		never	no	25-29,9	65	150	no	0	0	no	no	no	no	no	no	moderate	20	performedandpathologique	1	2	LWMH preventif 1	one injection /d ( enoxa 40)	one injection /d ( enoxa 40)	one injection /d ( enoxa 40)	inhospital pneumologist		8		good evolution	0			0	no	no		0
you were managed at home at the beginning and then hospitalized secondarily	71	male	1	1	0	0	0	0	0	0	0	smoking wenead		sometimes	no	25-29,9	84	174	no	0	0	no	no	no	no	no	glucophage 250	moderate	20	performedandpathologique	1	2	LWMH preventif 1	one injection /d ( enoxa 40)	no	no	inhospital general doctor	11	11		good evolution	0			0	no	Yes		0
you were managed at home at the beginning and then hospitalized secondarily	51	male	1	1	1	1	0	0	0	0	0	active smoker		never	ichemic cardiopathy	25-29,9	70	160	no	0	0	no	no	no	no	no	no	moderate	7	no performed	1	2	LWMH preventif 1	one injection /d ( enoxa 40)	one injection /d ( enoxa 40)	one injection /d ( enoxa 40)	inhospital pneumologist		6		good evolution	0			0	no	no	tension artérielle no mesurée pendant la période covid, vous avez changé de traitement antihypertensuer	0
you were managed at home at the beginning and then hospitalized secondarily	47	male	1	0	1	0	0	1	0	0	0	no		Always	no	25-29,9	77	170	no	0	0	no	no	no	no	no	ttt antihypertensaires et ttt pour l'hypothyroidie no précisé	moderate	15	no performed	1	2	LWMH preventif 1	one injection /d ( enoxa 40)	no	no	inhospital pneumologist				good evolution	0			0	no	no	tension mesurée par un medecin, vous avez gardé le meme traitement antihypertenseur	0
you were managed at home at the beginning and then hospitalized secondarily	64	male	1	1	0	0	0	0	0	0	0	no		Always	no	25-29,9	80	176	no	0	0	no	no	no	no	no	ADO	moderate	14	no performed	1	2	LWMH preventif 1	one injection /d ( enoxa 40)	one injection /d ( enoxa 40)	one injection /d ( enoxa 40)	inhospital general doctor		13		good evolution	0			0	no	no		0
you were managed at home at the beginning and then hospitalized secondarily	56	male	1	0	1	0	0	0	0	0	0	active smoker		never	no	25-29,9	70	165	no	0	0	no	no	no	no	no	no	moderate	15	no performed	1	2	LWMH preventif 1	one injection /d ( enoxa 40)	one injection /d ( enoxa 40)	one injection /d ( enoxa 40)			2		good evolution	0			0	no	no		0
you were managed in full at home	45	male	1	0	0	0	0	0	0	0	0	no		sometimes	no	25-29,9	85	170	no	0	0	no	Yes	no	no	no	no	mild	7	no performed	1	1	DOA preventif	Rivaroxaban 10	Rivaroxaban 10	Rivaroxaban 10	private cardiologist			7	good evolution	0			0	no	no		1
you were managed in full at home	52	male	0	0	0	0	0	0	0	0	0	active smoker		never	ichemic cardiopathy	25-29,9	80	170	no	0	0	no	no	no	no	Clopidogrel ( plavix, pidogrel, clopix, cloven, copigrel)	Sous cincor	mild	&à	performedandnormal	1	1	DOA preventif	Rivaroxaban 10	Rivaroxaban 10	Rivaroxaban 10	private cardiologist			10	good evolution	0			0	no	Yes		1
you were managed in full at home	65	male	0	0	0	0	0	0	0	0	0	no		never	no	25-29,9	75	165	dilatation des bronches ( القصبات واسعة)	0	0	no	no	no	no	Aspegic ou Kardegic ou aspirine	no	mild	5	no performed	1	1	DOA preventif	Rivaroxaban 10	Rivaroxaban 10	Rivaroxaban 10	private cardiologist	10		10	good evolution	0			0	no	no		1
you were managed in full at home	43	male	1	0	0	0	0	0	0	0	0	no		Always	no	25-29,9	83	175	no	0	0	no	Yes	no	no	no	no	mild	14	no performed	1	1	DOA preventif	Rivaroxaban 10	Rivaroxaban 10	Rivaroxaban 10	private general doctor			10	good evolution	0			0	no	no		1
you were managed in full at home	39	female	0	0	0	0	0	0	0	0	0	no		never	no	25-29,9	71	164	no	0	0	no	no	no	no	no	no	mild	20	no performed	1	1	DOA preventif	Rivaroxaban 10	Rivaroxaban 10	Rivaroxaban 10	private general doctor	10		10	good evolution	0			0	no	no		1
you were managed in full at home	35	female	1	0	0	0	0	0	0	0	0	no		never	no	25-29,9	75	170	no	1	0	contraceptifs	no	no	no	no	no	mild	5	no performed	1	1	DOA preventif	Rivaroxaban 10	Rivaroxaban 10	Rivaroxaban 10	private general doctor	10		10	good evolution	0			0	no	no		1
you were managed in full at home	39	female	0	0	0	0	0	1	0	0	0	no		sometimes	no	25-29,9	63	157	no	0	0	no	no	no	no	no	no	mild	7	no performed	1	1	DOA preventif	Rivaroxaban 10	Rivaroxaban 10	Rivaroxaban 10	private cardiologist			10	good evolution	0			0	no	no		1
you were managed in full at home	39	female	1	0	0	0	0	0	0	0	0	no		sometimes	no	25-29,9	63	157	no	1	0	contraceptifs	no	no	no	no	no	mild	5	no performed	1	1	DOA preventif	Rivaroxaban 10	Rivaroxaban 10	Rivaroxaban 10	inhospital cardiologist	5		5	good evolution	0			0	no	no		1
you were managed in full at home	75	female	0	0	1	0	0	0	0	0	0	no		never	no	25-29,9	65	160	no	0	0	no	no	no	no	no	Coveram	mild	15	no performed	1	1	DOA preventif	Rivaroxaban 10	Rivaroxaban 10	Rivaroxaban 10	inhospital cardiologist	10		10	good evolution	0			0	no	no	tension arterielle mesurée pendant covid par vous meme, tension equilibrée inferieur ou eqgal 140/90, vous avez gardé le meme traitement antihypertenseur	1
you were managed in full at home	45	female	1	0	1	0	0	0	0	0	1	no		sometimes	no	25-29,9	65	160	no	0	0	no	no	no	no	no	no	mild	5	no performed	1	1	DOA preventif	Rivaroxaban 10	Rivaroxaban 10	Rivaroxaban 10	inhospital cardiologist	10		10	good evolution	0			0	no	no	tension arterielle mesurée pendant covid par vous meme, vous avez gardé le meme traitement antihypertenseur	1
you were managed in full at home	43	female	1	0	0	0	0	0	0	0	0	no		sometimes	no	25-29,9	75	172	no	1	0	contraceptifs	no	no	no	no	allergica	mild	14	no performed	1	1	DOA preventif	Rivaroxaban 10	Rivaroxaban 10	Rivaroxaban 10	private general doctor			6	good evolution	0			0	no	no		1
you were managed in full at home	48	female	0	0	0	0	0	0	0	0	0	no		never	no	25-29,9	69	165	no	0	0	no	no	no	no	no	no	mild	20	no performed	1	1	DOA preventif	Rivaroxaban 10	Rivaroxaban 10	Rivaroxaban 10	private general doctor	6		6	good evolution	0			0	no	no		1
you were managed in full at home	71	female	0	0	1	0	0	0	0	0	0	no		Always	no	25-29,9	65	150	no	0	0	no	no	no	no	no	antihypertenseur	mild	14	performedandnormal	1	1	DOA preventif	Rivaroxaban 10	no	no	private general doctor	7			good evolution	0			0	no	no	tension mesurée par un medecin, tension equilibrée inferieur ou eqgal 140/90, vous avez gardé le meme traitement antihypertenseur	0
you were managed in full at home	61	male	0	1	1	1	0	0	0	0	0	vape		sometimes	valvular diseases	25-29,9	75	163	no	0	0	no	no	no	no	Aspegic ou Kardegic ou aspirine	no	mild	20	no performed	1	1	DOA preventif	Rivaroxaban 10	Rivaroxaban 10	Rivaroxaban 10	private general doctor			7	good evolution	0			0	no	no	tension arterielle mesurée pendant covid par vous meme, vous avez gardé le meme traitement antihypertenseur	0
you were managed in full at home	20	male	0	0	0	0	0	0	0	0	0	active smoker	2 PA	never	no	25-29,9	90	180	asthma	0	0	no	no	no	no	no	no	mild	3 j	no performed	1	1	DOA preventif	Rivaroxaban 10	Rivaroxaban 10	Rivaroxaban 10	private general doctor			8	good evolution	0			0	no	no		0
you were managed in full at home	49	female	0	0	0	0	0	0	0	0	0	no		never	no	25-29,9	75	165	no	0	0	no	no	no	no	no	no	mild	8	no performed	1	1	DOA preventif	Rivaroxaban 10	no	no	inhospital general doctor				good evolution	0			0	no	no		0
you were managed in full at home	39	female	1	0	0	0	0	0	0	0	0	no		sometimes	no	25-29,9	75	165	no	1	0	contraceptifs	no	no	no	no	no	mild	12	performedandnormal	1	1	DOA preventif	Rivaroxaban 10	Rivaroxaban 10	Rivaroxaban 10	private cardiologist				good evolution	0			0	no	no	tension arterielle mesurée pendant covid par vous meme	0
you were managed in full at home	43	male	0	0	0	0	0	0	0	0	0	active smoker	23	never	no	25-29,9	98	189	no	0	0	no	no	no	no	no	no	mild	5	no performed	1	1	DOA preventif	Rivaroxaban 10	no	no	private pneumologist	10		10	good evolution	0			0	no	no		0
you were managed in full at home	43	male	0	0	0	0	0	0	0	0	0	active smoker		sometimes	no	25-29,9	75	167	no	0	0	no	no	no	no	no	no	mild	10	no performed	1	1	DOA preventif	Rivaroxaban 10	Rivaroxaban 10	Rivaroxaban 10				5	good evolution	0			0	no	no		0
you were managed in full at home	44	male	1	0	1	0	0	1	0	0	0	no		sometimes	no	25-29,9	74	166	no	0	0	no	Yes	no	no	no	no	mild	21	performedandpathologique	1	1	DOA preventif	Rivaroxaban 10	Rivaroxaban 10	Rivaroxaban 10	private general doctor			8	good evolution	0			0	no	Yes	tension mesurée par un medecin, vous avez gardé le meme traitement antihypertenseur	0
you were managed in full at home	37	male	0	1	0	0	0	0	0	0	0	no		Always	no	25-29,9	85	178	no	0	0	no	no	no	no	no	no	mild	3	no performed	1	1	DOA preventif	Rivaroxaban 10	Rivaroxaban 10	Rivaroxaban 10	private general doctor			14	good evolution	0			0	no	no		0
you were managed in full at home	31	male	0	0	0	0	0	0	0	0	0	active smoker	1	sometimes	no	25-29,9	89	184	no	0	0	no	no	no	no	no	no	mild	06	no performed	1	1	DOA preventif	Rivaroxaban 10	Rivaroxaban 10	Rivaroxaban 10	inhospital cardiologist	07		7	good evolution	0			0	no	no		0
you were managed in full at home	71	female	0	1	1	1	0	0	0	0	0	no		never	no	25-29,9	80	175	no	0	0	no	no	no	no	no	glucophage / antidyslipidémique / antihypertenseurs	mild	15 j	no performed	1	1	DOA preventif	Rivaroxaban 10	Rivaroxaban 10	Rivaroxaban 10	private cardiologist			5	good evolution	0			0	no	no	tension mesurée par un medecin, tension equilibrée inferieur ou eqgal 140/90, vous avez gardé le meme traitement antihypertenseur	0
you were managed in full at home	45	male	1	0	0	0	0	0	0	0	0	active smoker		sometimes	no	25-29,9	89	185	no	0	0	no	Yes	no	no	no	no	mild	5	no performed	1	1	DOA preventif	Rivaroxaban 10	Rivaroxaban 10	Rivaroxaban 10	private general doctor	15		15	good evolution	0			0	no	no		0
you were managed in full at home	59	male	0	1	0	0	0	0	0	0	0	active smoker	45	sometimes	no	25-29,9	70	165	no	0	0	no	no	no	no	no	no	mild	15	performedandnormal	1	1	DOA preventif	Rivaroxaban 10	no	no	private general doctor			10	good evolution	0			0	no	no		0
you were managed in full at home	38	female	1	0	1	0	0	0	0	0	0	no		never	no	25-29,9	75	160	no	0	1	Avortement < 1 mois	no	no	no	no	no	mild	10	no performed	0	0	no	no	no	no	private general doctor				thromboembolic complications	1	21	thrombophlebite	0	no	no		1
you were managed in full at home	34	male	0	0	0	0	0	0	0	0	0	no		sometimes	no	25-29,9	70	159	no	0	0	no	no	no	no	no	no	mild	7	no performed	0	0	no	no	no	no	private general doctor				percardite	0			0	no	no		1
you were managed in full at home	55	male	0	0	1	0	0	0	0	0	0	no		never	no	25-29,9	61	150	no	0	0	no	no	no	no	no	Coveram	mild	10	no performed	0	0	no	no	no	no	private general doctor				good evolution,respiratory aggravation	0			0	no	no	vous avez gardé le meme traitement antihypertenseur	1
you were managed in full at home	30	female	0	0	0	0	0	0	0	0	0	no		never	no	25-29,9	75	163	no	0	0	no	no	no	no	no	no	mild	15	no performed	0	0	no	no	no	no	Médecin de circuit covid				good evolution	0			0	no	no		1
you were managed in full at home	56	female	0	0	1	0	0	1	0	0	0	no		never	no	25-29,9	80	174	no	0	0	no	no	no	no	no	Amlodis et cincor	mild	12	no performed	0	0	no	no	no	no	private general doctor				good evolution	0			0	no	Yes	tension arterielle mesurée pendant covid par vous meme, tension equilibrée inferieur ou eqgal 140/90, vous avez gardé le meme traitement antihypertenseur	1
you were managed in full at home	29	female	0	0	0	0	0	0	0	0	0	no		sometimes	no	25-29,9	85	169	no	0	0	no	no	no	no	no	no	mild	30	no performed	0	0	no	no	no	no	Auto-prescription				good evolution	0			0	no	Yes		1
you were managed in full at home	32	female	0	0	0	0	0	0	0	0	0	no		never	no	25-29,9	85	169	no	0	0	no	no	no	no	no	no	mild	10	no performed	0	0	no	no	no	no					good evolution	0			0	no	no		1
you were managed in full at home	53	female	0	0	0	0	0	0	0	0	0	no		never	no	25-29,9	86	170	no	0	0	no	no	no	no	no	Bbloquants/ vessel	mild	10 j	no performed	0	0	no	no	no	no	private cardiologist				good evolution	0			0	no	no		1
you were managed in full at home	62	female	0	0	0	0	0	0	0	0	0	no		sometimes	no	25-29,9	88	172	no	0	0	no	no	no	no	no	no	mild	20 jours	no performed	0	0	no	no	no	no					good evolution	0			0	no	no		1
you were managed in full at home	36	male	0	0	0	0	0	0	0	0	0	active smoker	25	Always	no	25-29,9	95	179	no	0	0	no	no	no	no	no	no	mild	5	no performed	0	0	no	no	no	no	inhospital general doctor				good evolution	0			0	no	no		1
you were managed in full at home	57	male	0	0	0	0	0	0	0	0	0	no		sometimes	no	25-29,9	96	180	no	0	0	no	no	no	no	no	no	mild	4	no performed	0	0	no	no	no	no	Médecin de travail				good evolution	0			0	no	no		1
you were managed in full at home	59	female	0	0	1	0	0	0	0	0	0	no		sometimes	no	25-29,9	69	153	no	0	0	no	no	no	no	no	no	mild	2	no performed	0	0	no	no	no	no	Auto-prescription				good evolution	0			0	no	no	tension arterielle mesurée pendant covid par vous meme, tension equilibrée inferieur ou eqgal 140/90, vous avez changé de traitement antihypertensuer	1
you were managed in full at home	36	female	0	0	0	0	0	0	0	0	0	no		never	no	25-29,9	85	170	no	0	0	no	no	no	no	no	no	mild	15	no performed	0	0	no	no	no	no					good evolution	0			0	no	no		1
you were managed in full at home	31	female	0	0	0	0	0	0	0	0	0	no		never	no	25-29,9	82	167	no	0	0	no	no	no	no	no	no	mild	7	no performed	0	0	no	no	no	no	inhospital pneumologist				good evolution	0			0	no	no		1
you were managed in full at home	53	female	0	0	1	0	0	0	0	0	0	no		never	no	25-29,9	80	165	no	0	0	cholécystecomie en 2017	no	no	no	no	blopress + 16 mg	mild	2	no performed	0	0	no	no	no	no	private general doctor				good evolution	0			0	no	no	tension artérielle no mesurée pendant la période covid, vous avez gardé le meme traitement antihypertenseur	1
you were managed in full at home	24	female	0	0	0	0	0	0	0	0	0	no		Always	no	25-29,9	80	165	no	0	0	no	no	no	no	no	no	mild	12	no performed	0	0	no	no	no	no	private general doctor				good evolution	0			0	no	no		1
you were managed in full at home	45	female	0	0	0	0	0	0	0	0	0	no		never	no	25-29,9	80	165	no	0	0	no	no	no	no	no	no	mild	7	no performed	0	0	no	no	no	no	inhospital general doctor				good evolution	0			0	no	no		1
you were managed in full at home	30	female	0	0	0	0	0	0	0	0	0	no		never	no	25-29,9	80	165	no	0	0	no	no	no	no	no	no	mild	10	no performed	0	0	no	no	no	no	Ordonnance pris avec le résultat de PCR				good evolution	0			0	no	no		1
you were managed in full at home	24	female	0	0	0	0	0	0	0	0	0	no		never	no	25-29,9	80	165	no	0	0	no	no	no	no	no	no	mild	25	no performed	0	0	no	no	no	no					good evolution	0			0	no	no		1
you were managed in full at home	60	female	0	0	1	0	0	0	0	0	0	no		never	no	25-29,9	78	163	no	0	0	no	no	no	no	no	no	mild	40 j	no performed	0	0	no	no	no	no	private general doctor				good evolution	0			0	no	no	tension artérielle no mesurée pendant la période covid, vous avez gardé le meme traitement antihypertenseur	1
you were managed in full at home	53	male	0	0	0	0	0	0	0	0	0	no		never	no	25-29,9	95	180	no	0	0	no	no	no	no	no	no	mild	7	no performed	0	0	no	no	no	no	private general doctor				good evolution	0			0	no	no		1
you were managed in full at home	52	female	1	0	1	0	0	1	0	0	0	no		never	no	25-29,9	75	160	no	0	1	Avortement < 1 mois	no	no	no	no	no	mild	3	no performed	0	0	no	no	no	no					good evolution	0			0	no	no	tension artérielle no mesurée pendant la période covid	1
you were managed in full at home	55	female	0	0	0	0	0	0	0	0	0	no		never	no	25-29,9	70	155	no	0	0	no	no	no	no	no	no	mild	20	no performed	0	0	no	no	no	no					good evolution	0			0	no	Yes		1
you were managed in full at home	62	male	0	0	0	0	0	0	0	0	0	no		sometimes	no	25-29,9	84	170	no	0	0	no	no	no	no	no	no	mild	10	performedandpathologique	0	0	no	no	no	no	private pneumologist				good evolution	0			0	no	no		1
you were managed in full at home	47	male	0	0	0	0	0	0	0	0	0	no		sometimes	no	25-29,9	89	175	no	0	0	no	no	no	no	no	no	mild	10	no performed	0	0	no	no	no	no	inhospital general doctor				good evolution	0			0	no	no	tension artérielle no mesurée pendant la période covid	1
you were managed in full at home	37	male	0	0	0	0	0	0	0	0	0	active smoker	5pa	Always	no	25-29,9	90	176	no	0	0	no	no	no	no	no	no	mild	13	no performed	0	0	no	no	no	no	inhospital general doctor				good evolution	0			0	no	no		1
you were managed in full at home	45	female	0	0	0	0	0	0	0	0	0	no		Always	no	25-29,9	76	162	no	0	0	no	no	no	no	no	no	mild	7	no performed	0	0	no	no	no	no	Ordonnance pris avec le résultat de PCR				good evolution	0			0	no	no		1
you were managed in full at home	21	female	0	0	0	0	0	0	0	0	0	no		Always	no	25-29,9	74	160	no	0	0	no	no	no	no	no	no	mild	21	no performed	0	0	no	no	no	no	inhospital pneumologist				good evolution	0			0	no	no		1
you were managed in full at home	37	female	0	0	0	0	0	0	0	0	0	no		sometimes	no	25-29,9	65	150	no	0	0	no	no	no	no	no	no	mild	15 jours	no performed	0	0	no	no	no	no	private general doctor				good evolution	0			0	no	no		1
you were managed in full at home	73	female	1	0	0	0	0	0	0	0	1	no		never	atrial fibrillation	25-29,9	65	150	no	0	0	no	no	no	no	no	no	mild	3	no performed	0	0	no	no	no	no	private general doctor				good evolution	0			0	no	no		1
you were managed in full at home	69	male	0	0	0	0	0	0	0	0	0	smoking wenead		sometimes	no	25-29,9	87	174	no	0	0	no	no	no	no	no	no	mild	10	no performed	0	0	no	no	no	no	Auto-prescription				good evolution	0			0	no	no		1
you were managed in full at home	36	female	0	0	0	0	0	0	0	0	0	no		never	no	25-29,9	84	171	no	0	0	no	no	no	no	no	no	mild	12	no performed	0	0	no	no	no	no	private general doctor				good evolution	0			0	no	no		1
you were managed in full at home	62	male	0	1	1	0	0	0	0	0	0	no		sometimes	no	25-29,9	93	180	no	0	0	no	no	no	no	no	cotareg betabloquant tahar glucophage	mild	3	no performed	0	0	no	no	no	no	private general doctor				good evolution	0			0	no	no	tension equilibrée inferieur ou eqgal 140/90, vous avez gardé le meme traitement antihypertenseur	1
you were managed in full at home	24	female	0	0	0	0	0	0	0	0	0	no		sometimes	no	25-29,9	80	167	no	0	0	no	no	no	no	no	no	mild	7	no performed	0	0	no	no	no	no	Auto-prescription				good evolution	0			0	no	no		1
you were managed in full at home	21	female	0	0	0	0	0	0	0	0	0	no		sometimes	no	25-29,9	80	167	no	0	0	no	no	no	no	no	no	mild	12 j	no performed	0	0	no	no	no	no					good evolution	0			0	no	no		1
you were managed in full at home	28	male	0	0	0	0	0	0	0	0	0	Chicha		sometimes	no	25-29,9	95	182	no	0	0	no	no	no	no	no	no	mild	4 jours	no performed	0	0	no	no	no	no					good evolution	0			0	no	no		1
you were managed in full at home	59	male	0	1	0	0	0	0	0	0	0	active smoker		never	ichemic cardiopathy	25-29,9	68	154	no	0	0	no	no	no	no	Aspegic ou Kardegic ou aspirine	Cincor	mild	3	no performed	0	0	no	no	no	no	Ordonnance pris avec le résultat de PCR				good evolution	0			0	no	no		1
you were managed in full at home	30	male	0	0	0	0	0	0	0	0	0	active smoker	548	Always	no	25-29,9	97	184	no	0	0	no	no	no	no	no	no	mild	15	no performed	0	0	no	no	no	no	Médecin de réanimation				good evolution	0			0	no	no		1
you were managed in full at home	59	female	1	0	0	0	0	0	0	0	1	no		never	no	25-29,9	78	165	no	0	0	no	no	no	no	no	no	mild	15	no performed	0	0	no	no	no	no	private general doctor				good evolution	0			0	no	no		1
you were managed in full at home	41	female	0	0	0	0	0	0	0	0	0	no		never	no	25-29,9	73	160	no	0	0	no	no	no	no	no	no	mild	3	no performed	0	0	no	no	no	no	Auto-prescription				good evolution	0			0	no	no		1
you were managed in full at home	55	female	0	0	0	0	0	0	0	0	0	no		never	no	25-29,9	73	160	no	0	0	no	no	no	no	no	no	mild	7	no performed	0	0	no	no	no	no	Auto-prescription				good evolution	0			0	no	no		1
you were managed in full at home	46	female	0	0	0	0	0	0	0	0	0	no		never	no	25-29,9	72	159	no	0	0	no	no	no	no	no	no	mild	13	no performed	0	0	no	no	no	no	private general doctor				good evolution	0			1	hemorragie urologique	no		1
you were managed in full at home	56	female	0	0	0	0	0	0	0	0	0	active smoker	120	never	no	25-29,9	71	158	no	0	0	no	no	no	no	no	no	mild	10	no performed	0	0	no	no	no	no					good evolution	0			0	no	Yes		1
you were managed in full at home	48	male	0	1	0	0	0	0	0	0	0	no		never	no	25-29,9	87	175	no	0	0	no	no	no	no	no	glucophage	mild	5 jours	no performed	0	0	no	no	no	no	inhospital general doctor				good evolution	0			0	no	no		1
you were managed in full at home	65	male	0	1	0	1	0	0	0	0	0	no		never	Prothèse mécanique, pace maker	25-29,9	90	178	no	0	0	no	no	no	no	Aspegic ou Kardegic ou aspirine	HYPOLIPIDÉMIANTS/ glucophage	mild	7j	no performed	0	0	no	no	no	no					good evolution	0			0	no	no		1
you were managed in full at home	38	male	0	0	0	0	0	0	0	0	0	active smoker	4	never	no	25-29,9	85	173	no	0	0	no	no	no	no	no	no	mild	5	no performed	0	0	no	no	no	no					good evolution	0			0	no	Yes		1
you were managed in full at home	50	female	0	0	0	0	0	1	0	0	0	no		sometimes	no	25-29,9	82	170	asthma	0	0	no	no	no	no	no	ttt de l'hypothyroïdie	mild	13 jours	no performed	0	0	no	no	no	no	Auto-prescription				good evolution	0			0	no	no		1
you were managed in full at home	35	male	0	0	0	0	0	0	0	0	0	no		sometimes	no	25-29,9	82	170	no	0	0	no	no	no	no	no	no	mild	12j	no performed	0	0	no	no	no	no	Médecin de l usine				good evolution	0			0	no	no		1
you were managed in full at home	42	male	0	0	0	0	0	0	0	0	0	active smoker	48	sometimes	no	25-29,9	82	170	no	0	0	no	no	no	no	no	no	mild	7	no performed	0	0	no	no	no	no	Un médecin anesthésiste-réanimateur				good evolution	0			0	no	no		1
you were managed in full at home	48	female	0	0	0	0	0	0	0	0	0	no		never	no	25-29,9	80	168	no	0	0	no	no	no	no	no	no	mild	15 jours	performedandpathologique	0	0	no	no	no	no	private cardiologist				good evolution	0			0	no	no		1
you were managed in full at home	33	female	0	0	0	0	0	0	0	0	0	no		never	no	25-29,9	80	168	no	0	0	no	no	no	no	no	no	mild	5	no performed	0	0	no	no	no	no	private general doctor				good evolution	0			0	no	no		1
you were managed in full at home	25	female	0	0	0	0	0	0	0	0	0	no		never	no	25-29,9	75	163	no	0	0	no	no	no	no	no	no	mild	20	no performed	0	0	no	no	no	no	private general doctor				good evolution	0			0	no	no		1
you were managed in full at home	35	female	0	0	0	0	0	0	0	0	0	no		never	no	25-29,9	74	162	no	0	0	no	no	no	no	no	no	mild	8j	no performed	0	0	no	no	no	no					good evolution	0			0	no	no		1
you were managed in full at home	32	female	0	0	0	0	0	1	0	0	0	no		Always	no	25-29,9	89	178	no	0	0	no	no	no	no	no	no	mild	13	no performed	0	0	no	no	no	no	private general doctor				good evolution	0			0	no	Yes		1
you were managed in full at home	32	male	0	0	0	0	0	0	0	0	0	no		never	no	25-29,9	86	175	no	0	0	no	no	no	no	no	no	mild	8	no performed	0	0	no	no	no	no	inhospital general doctor				good evolution	0			0	no	no		1
you were managed in full at home	27	male	0	0	0	0	0	0	0	0	0	no		sometimes	no	25-29,9	94	183	no	0	0	no	no	no	no	no	no	mild	14	no performed	0	0	no	no	no	no					good evolution	0			0	no	no		1
you were managed in full at home	42	male	0	0	0	0	0	0	0	0	0	no		never	no	25-29,9	83	172	no	0	0	no	no	no	no	no	no	mild	15	no performed	0	0	no	no	no	no	private general doctor				good evolution	0			0	no	no		1
you were managed in full at home	34	female	0	0	0	0	0	0	0	0	0	no		Always	no	25-29,9	80	169	no	0	0	no	no	no	no	no	no	mild	10	no performed	0	0	no	no	no	no	inhospital pneumologist				good evolution	0			0	no	no		1
you were managed in full at home	32	male	0	0	0	0	0	0	0	0	0	no		sometimes	no	25-29,9	90	180	no	0	0	no	no	no	no	no	no	mild	11	no performed	0	0	no	no	no	no	private general doctor				good evolution	0			0	no	no		1
you were managed in full at home	40	female	0	0	0	0	0	0	0	0	0	no		never	no	25-29,9	90	180	no	0	0	no	no	no	no	no	no	mild	4	no performed	0	0	no	no	no	no					good evolution	0			0	no	no		1
you were managed in full at home	29	male	0	0	0	0	0	0	0	0	0	active smoker		never	no	25-29,9	90	180	no	0	0	no	no	no	no	no	no	mild	5	no performed	0	0	no	no	no	no	private general doctor				good evolution	0			0	no	no		1
you were managed in full at home	38	male	0	0	0	0	0	0	0	0	0	Chicha		sometimes	no	25-29,9	90	180	no	0	0	no	no	no	no	no	no	mild	5	no performed	0	0	no	no	no	no	private general doctor				good evolution	0			0	no	no		1
you were managed in full at home	33	male	0	0	0	0	0	0	0	0	0	active smoker		sometimes	no	25-29,9	90	180	no	0	0	no	no	no	no	no	no	mild	15	no performed	0	0	no	no	no	no	inhospital general doctor				good evolution	0			0	no	Yes	tension arterielle mesurée pendant covid par vous meme	1
you were managed in full at home	30	male	0	0	0	0	0	0	0	0	0	active smoker	365	sometimes	no	25-29,9	88	178	no	0	0	no	no	no	no	no	no	mild	7	no performed	0	0	no	no	no	no	private general doctor				good evolution	0			0	no	no		1
you were managed in full at home	32	male	0	0	0	0	0	0	0	0	0	active smoker		sometimes	no	25-29,9	95	185	no	0	0	no	no	no	no	no	no	mild	10	no performed	0	0	no	no	no	no	inhospital general doctor				good evolution	0			0	no	no		1
you were managed in full at home	41	male	0	0	0	0	0	0	0	0	0	active smoker	30 PA	never	no	25-29,9	85	175	no	0	0	no	no	no	no	no	no	mild	7 jours	no performed	0	0	no	no	no	no	private general doctor				good evolution	0			0	no	no		1
you were managed in full at home	30	female	0	0	0	0	0	0	1	0	0	no		never	no	25-29,9	71	160	asthma	0	0	no	no	no	no	no	corticoids	mild	14	no performed	0	0	no	no	no	no					good evolution	0			0	no	no		1
you were managed in full at home	31	female	0	0	0	0	0	0	0	0	0	no		never	no	25-29,9	83	173	no	0	0	Grossesse en cours ( lorsqu'elle a découvert le covid)	no	no	no	no	no	mild	10 jours	no performed	0	0	no	no	no	no					good evolution	0			0	no	no		1
you were managed in full at home	41	female	0	0	0	0	0	0	0	0	0	no		never	no	25-29,9	80	170	no	0	0	no	no	no	no	no	no	mild	15 jours	no performed	0	0	no	no	no	no					good evolution	0			0	no	no		1
you were managed in full at home	50	male	0	1	0	0	0	0	0	0	0	no		never	no	25-29,9	80	170	no	0	0	no	no	no	no	no	no	mild	30	no performed	0	0	no	no	no	no					good evolution	0			0	no	no		1
you were managed in full at home	41	female	0	0	0	0	0	0	0	0	0	no		sometimes	no	25-29,9	80	170	no	0	0	no	no	no	no	no	no	mild	30	no performed	0	0	no	no	no	no					good evolution	0			0	no	no		1
you were managed in full at home	39	male	0	0	0	0	0	0	0	0	0	no		never	no	25-29,9	80	170	no	0	0	no	no	no	no	no	no	mild	3	performedandpathologique	0	0	no	no	no	no	private general doctor				good evolution	0			0	no	no		1
you were managed in full at home	71	male	0	0	1	1	0	0	0	0	0	smoking wenead		sometimes	no	25-29,9	79	169	no	0	0	no	no	no	no	Aspegic ou Kardegic ou aspirine	angiotec + ator	mild	15	no performed	0	0	no	no	no	no	private general doctor				good evolution	0			0	no	no	tension artérielle no mesurée pendant la période covid	1
you were managed in full at home	58	female	0	0	0	0	0	0	0	0	0	no		sometimes	no	25-29,9	69	158	no	0	0	no	no	no	no	no	no	mild	7 jours	no performed	0	0	no	no	no	no	private general doctor				good evolution	0			0	no	no		1
you were managed in full at home	46	female	0	0	0	0	0	0	1	0	0	no		never	no	25-29,9	69	158	no	0	0	no	no	no	no	no	Lévothyrox	mild	7	performedandnormal	0	0	no	no	no	no	private general doctor				good evolution	0			0	no	Yes		1
you were managed in full at home	44	female	0	0	0	0	0	0	0	0	0	no		never	no	25-29,9	78	168	asthma	0	0	fibromes	no	no	no	no	corticoids	mild	10j	no performed	0	0	no	no	no	no	private general doctor				good evolution	0			0	no	no		1
you were managed in full at home	33	female	0	0	1	0	0	0	0	0	0	no		never	no	25-29,9	68	157	no	0	0	no	no	no	no	no	no	mild	10	no performed	0	0	no	no	no	no	private general doctor				good evolution	0			0	no	no	tension artérielle no mesurée pendant la période covid, vous avez gardé le meme traitement antihypertenseur	1
you were managed in full at home	30	female	0	0	0	0	0	0	0	0	0	no		never	no	25-29,9	75	165	no	0	0	no	no	no	no	no	no	mild	38	no performed	0	0	no	no	no	no					good evolution	0			0	no	no		1
you were managed in full at home	77	male	0	0	1	1	0	0	0	0	0	no		never	no	25-29,9	75	165	no	0	0	no	no	no	no	no	no	mild	20	no performed	0	0	no	no	no	no					good evolution	0			0	no	no	tension artérielle no mesurée pendant la période covid	1
you were managed in full at home	46	female	0	0	0	0	0	0	0	0	0	no		sometimes	no	25-29,9	75	165	no	0	0	no	no	no	no	no	no	mild	2	no performed	0	0	no	no	no	no	private general doctor				good evolution	0			0	no	no		1
you were managed in full at home	64	female	0	0	0	0	0	0	0	0	0	no		never	no	25-29,9	75	165	no	0	0	no	no	no	no	no	no	mild	10	performedandpathologique	0	0	no	no	no	no	private general doctor				good evolution	0			0	no	no		1
you were managed in full at home	25	female	0	0	0	0	0	0	0	0	0	no		Always	no	25-29,9	75	165	no	0	0	no	no	no	no	no	no	mild	15	no performed	0	0	no	no	no	no	Auto-prescription				good evolution	0			0	no	Yes		1
you were managed in full at home	32	female	0	0	0	0	0	0	0	0	0	no		never	no	25-29,9	86	177	no	0	0	no	no	no	no	no	no	mild	30	no performed	0	0	no	no	no	no	Auto-prescription				good evolution	0			0	no	no		1
you were managed in full at home	37	female	0	0	0	0	0	0	0	0	0	no		never	no	25-29,9	65	154	allergia	0	0	no	no	no	no	no	anti-histaminique ( renozol) / allergica / unidex	mild	1 jour	no performed	0	0	no	no	no	no	inhospital general doctor				good evolution	0			0	no	no		1
you were managed in full at home	42	male	0	0	0	1	0	0	0	0	0	no		never	atrial fibrillation	25-29,9	82	173	no	0	0	no	no	no	no	no	no	mild	3 jours	no performed	0	0	no	no	no	no	private general doctor				good evolution	0			0	no	no		1
you were managed in full at home	36	female	0	0	0	0	0	0	0	0	0	no		never	no	25-29,9	70	160	asthma	0	0	no	no	no	no	no	no	mild	7	no performed	0	0	no	no	no	no	private general doctor				good evolution	0			0	no	no	tension artérielle no mesurée pendant la période covid	1
you were managed in full at home	45	female	0	0	0	0	0	0	0	0	0	no		never	no	25-29,9	70	160	no	0	0	no	no	no	no	no	no	mild	9 jours	no performed	0	0	no	no	no	no	Auto-prescription				good evolution	0			0	no	no		1
you were managed in full at home	64	female	1	0	0	0	0	0	0	0	1	no		never	no	25-29,9	70	160	no	0	0	no	no	no	no	no	no	mild	14	no performed	0	0	no	no	no	no	inhospital pneumologist				good evolution	0			0	no	no		1
you were managed in full at home	32	female	0	0	0	0	0	0	0	0	0	no		never	no	25-29,9	70	160	no	0	0	no	no	no	no	no	no	mild	4	no performed	0	0	no	no	no	no					good evolution	0			0	no	Yes		1
you were managed in full at home	66	female	0	0	1	0	0	0	0	0	0	no		sometimes	no	25-29,9	70	160	no	0	0	no	no	no	no	no	no	mild	5	no performed	0	0	no	no	no	no	inhospital general doctor				good evolution	0			0	no	no	tension artérielle no mesurée pendant la période covid	1
you were managed in full at home	50	female	0	0	0	0	0	0	0	0	0	no		never	no	25-29,9	74	165	no	0	0	no	no	no	no	no	no	mild	5 jours	no performed	0	0	no	no	no	no	Auto-prescription				good evolution	0			0	no	no		1
you were managed in full at home	25	male	0	0	0	0	0	0	0	0	0	no		never	no	25-29,9	92	184	no	0	0	no	no	no	no	no	no	mild	2	no performed	0	0	no	no	no	no	private general doctor				good evolution	0			0	no	no		1
you were managed in full at home	26	male	0	0	0	0	0	0	0	0	0	active smoker	4	sometimes	no	25-29,9	88	180	no	0	0	no	no	no	no	no	no	mild	20	no performed	0	0	no	no	no	no					good evolution	0			0	no	no		1
you were managed in full at home	34	female	0	0	0	0	0	0	0	0	0	no		Always	no	25-29,9	73	164	no	0	0	no	no	no	no	no	no	mild	8	no performed	0	0	no	no	no	no					good evolution	0			0	no	no		1
you were managed in full at home	36	female	0	0	0	0	0	0	0	0	0	no		never	no	25-29,9	66	156	no	0	0	no	no	no	no	no	no	mild	1 jour	no performed	0	0	no	no	no	no					good evolution	0			0	no	no		1
you were managed in full at home	41	male	0	0	0	0	0	0	0	0	0	active smoker	10 pa	never	no	25-29,9	84	176	no	0	0	no	no	no	no	no	no	mild	2	no performed	0	0	no	no	no	no					good evolution	0			0	no	no		1
you were managed in full at home	30	male	0	0	0	0	0	0	0	0	0	no		Always	no	25-29,9	80	172	no	0	0	no	no	no	no	no	no	mild	3	no performed	0	0	no	no	no	no					good evolution	0			0	no	no		1
you were managed in full at home	30	male	0	0	0	0	0	0	0	0	0	no		Always	no	25-29,9	80	172	no	0	0	no	no	no	no	no	no	mild	3	no performed	0	0	no	no	no	no					good evolution	0			0	no	no		1
you were managed in full at home	28	female	1	0	0	0	0	0	0	0	0	no		never	no	25-29,9	80	172	no	1	0	contraceptifs	no	no	no	no	no	mild	10	no performed	0	0	no	no	no	no	private general doctor				good evolution	0			0	no	Yes		1
you were managed in full at home	45	female	0	0	0	0	0	0	0	0	0	no		never	no	25-29,9	70	161	no	0	0	no	no	no	no	no	no	mild	10 jours	no performed	0	0	no	no	no	no	inhospital general doctor				good evolution	0			0	no	no		1
you were managed in full at home	62	male	0	1	0	0	0	0	0	0	0	no		sometimes	no	25-29,9	78	170	no	0	0	no	no	no	no	no	ADO	mild	7	no performed	0	0	no	no	no	no	private general doctor				good evolution	0			0	no	no		1
you were managed in full at home	42	male	0	0	0	0	0	0	0	0	0	no		never	no	25-29,9	94	187	no	0	0	no	no	no	no	no	no	mild	9	no performed	0	0	no	no	no	no	Ordonnance pris avec le test PCR				good evolution	0			0	no	no		1
you were managed in full at home	30	male	0	0	0	0	0	0	0	0	0	active smoker	Chicha	sometimes	no	25-29,9	90	183	no	0	0	no	no	no	no	no	no	mild	10	no performed	0	0	no	no	no	no	Ordonnance pris avec le résultat de PCR				good evolution	0			0	no	no		1
you were managed in full at home	50	female	0	0	0	0	0	0	0	0	0	no		Always	no	25-29,9	74	166	no	0	0	no	no	no	no	no	no	mild	12	no performed	0	0	no	no	no	no	private general doctor				good evolution	0			0	no	no		1
you were managed in full at home	40	female	0	0	0	0	0	0	0	0	0	no		Always	no	25-29,9	74	166	no	0	0	no	no	no	no	no	no	mild	15	no performed	0	0	no	no	no	no	Ordonnance pris avec le résultat de PCR				good evolution	0			0	no	no		1
you were managed in full at home	27	female	0	0	1	0	0	0	0	0	0	no		never	no	25-29,9	86	179	no	0	0	no	no	no	no	no	cincor	mild	30	performedandpathologique	0	0	no	no	no	no					good evolution	0			0	no	Yes	tension mesurée par un medecin, vous avez gardé le meme traitement antihypertenseur	1
you were managed in full at home	43	female	0	0	0	0	0	0	0	0	0	no		never	no	25-29,9	66	157	no	0	0	no	no	no	no	no	no	mild	7	no performed	0	0	no	no	no	no	private general doctor				good evolution	0			0	no	no		1
you were managed in full at home	46	female	0	0	0	0	0	0	0	0	0	no		never	no	25-29,9	81	174	no	0	0	no	no	no	no	Aspegic ou Kardegic ou aspirine	no	mild	20	no performed	0	0	no	no	no	no	private general doctor				good evolution	0			0	no	no		1
you were managed in full at home	56	male	0	0	0	0	0	0	0	0	0	smoking wenead		never	no	25-29,9	80	173	no	0	0	no	no	no	no	no	no	mild	7	no performed	0	0	no	no	no	no	private general doctor				good evolution	0			0	no	Yes		1
you were managed in full at home	42	male	0	0	0	0	0	0	0	0	0	no		never	no	25-29,9	80	173	no	0	0	no	no	no	no	no	no	mild	20J	no performed	0	0	no	no	no	no					good evolution	0			0	no	no		1
you were managed in full at home	43	female	0	0	0	0	0	0	0	0	0	no		sometimes	no	25-29,9	65	156	no	0	0	no	no	no	no	no	no	mild	4	no performed	0	0	no	no	no	no	private general doctor				good evolution	0			0	no	no		1
you were managed in full at home	55	female	0	0	0	0	0	0	0	0	0	no		never	no	25-29,9	65	156	no	0	0	no	no	no	no	no	no	mild	14	no performed	0	0	no	no	no	no	private general doctor				good evolution	0			0	no	no		1
you were managed in full at home	53	female	0	0	1	0	0	0	0	0	0	no		never	no	25-29,9	60	150	no	0	0	no	no	no	no	no	no	mild	8	no performed	0	0	no	no	no	no	inhospital general doctor				good evolution	0			0	no	no	tension arterielle mesurée pendant covid par vous meme, tension equilibrée inferieur ou eqgal 140/90, vous avez gardé le meme traitement antihypertenseur	1
you were managed in full at home	65	female	0	0	1	1	0	0	0	0	0	no		never	no precisee	25-29,9	60	150	asthma	0	0	no	no	no	no	no	no	mild	20	no performed	0	0	no	no	no	no	inhospital general doctor				good evolution	0			0	no	no	tension artérielle no mesurée pendant la période covid	1
you were managed in full at home	28	male	0	0	0	0	0	0	0	0	0	active smoker	96	Always	no	25-29,9	92	186	no	0	0	no	no	no	no	no	no	mild	14	no performed	0	0	no	no	no	no	inhospital pneumologist				good evolution	0			0	no	Yes		1
you were managed in full at home	36	male	0	0	0	0	0	0	0	0	0	no		sometimes	no	25-29,9	90	184	no	0	0	no	no	no	no	no	no	mild	7	no performed	0	0	no	no	no	no					good evolution	0			0	no	no		1
you were managed in full at home	42	male	0	0	0	0	0	0	0	0	0	no		Always	no	25-29,9	75	168	no	0	0	no	no	no	no	no	no	mild	5	no performed	0	0	no	no	no	no	inhospital pneumologist				good evolution	0			0	no	no		1
you were managed in full at home	68	female	0	0	1	1	0	0	0	0	0	no		never	no	25-29,9	68	160	no	0	0	no	no	no	no	no	no	mild	15	no performed	0	0	no	no	no	no	private general doctor				good evolution	0			0	no	no	tension mesurée par un medecin, tension equilibrée inferieur ou eqgal 140/90, vous avez gardé le meme traitement antihypertenseur	1
you were managed in full at home	26	female	0	0	0	0	0	0	0	0	0	no		sometimes	no	25-29,9	74	167	no	0	0	no	no	no	no	no	no	mild	3	no performed	0	0	no	no	no	no	private general doctor				good evolution	0			0	no	no		1
you were managed in full at home	54	male	0	0	0	0	0	0	0	0	0	smoking wenead		never	no	25-29,9	85	179	no	0	0	no	no	no	no	no	no	mild	10	no performed	0	0	no	no	no	no	inhospital general doctor				good evolution	0			0	no	Yes		1
you were managed in full at home	23	male	0	0	0	0	0	0	0	0	0	active smoker	5	sometimes	no	25-29,9	84	178	no	0	0	no	no	no	no	no	no	mild	7	no performed	0	0	no	no	no	no					good evolution	0			0	no	no		1
you were managed in full at home	49	male	0	0	1	0	0	0	0	0	0	no		sometimes	no	25-29,9	82	176	asthma	0	0	no	no	no	no	no	no	mild	7	no performed	0	0	no	no	no	no					good evolution	0			0	no	Yes		1
you were managed in full at home	39	male	0	0	0	0	0	0	0	0	0	no		Always	no	25-29,9	82	176	no	0	0	no	no	no	no	no	no	mild	7	no performed	0	0	no	no	no	no	private general doctor				good evolution	0			0	no	no		1
you were managed in full at home	60	male	1	0	0	0	0	0	0	0	0	smoking wenead		sometimes	no	25-29,9	82	176	no	0	0	no	Yes	no	no	Aspegic ou Kardegic ou aspirine	no	mild	10	no performed	0	0	no	no	no	no	private general doctor				good evolution	0			0	no	no		1
you were managed in full at home	26	female	0	0	0	0	0	0	0	0	0	no		sometimes	no	25-29,9	72	165	no	0	0	Grossesse en cours ( lorsqu'elle a découvert le covid)	no	no	no	no	no	mild	14 jours	no performed	0	0	no	no	no	no	inhospital general doctor				good evolution	0			0	no	no		1
you were managed in full at home	22	female	0	0	0	0	0	0	0	0	0	no		sometimes	no	25-29,9	78	172	no	0	0	no	no	no	no	no	no	mild	8	no performed	0	0	no	no	no	no					good evolution	0			0	no	no		1
you were managed in full at home	59	male	0	0	0	0	0	0	0	0	0	no		never	no	25-29,9	78	172	no	0	0	no	no	no	no	no	no	mild	10	no performed	0	0	no	no	no	no	private general doctor				good evolution	0			0	no	no		1
you were managed in full at home	54	female	0	0	0	1	0	0	0	0	0	no		sometimes	no	25-29,9	76	170	no	0	0	no	no	no	no	no	no	mild	7	no performed	0	0	no	no	no	no	inhospital general doctor				good evolution	0			0	no	no		1
you were managed in full at home	31	male	0	0	0	0	0	0	0	0	0	no		sometimes	no	25-29,9	87	182	no	0	0	no	no	no	no	no	allergica	mild	15 jours	performedandpathologique	0	0	no	no	no	no	private cardiologist	15 jours sous aspegic			good evolution	0			0	no	no		1
you were managed in full at home	59	female	0	0	0	0	0	0	0	0	0	no		never	no	25-29,9	85	180	no	0	0	no	no	no	no	no	no	mild	14	performedandnormal	0	0	no	no	no	no					good evolution	0			0	no	no		1
you were managed in full at home	73	female	0	0	0	0	0	0	0	0	0	no		sometimes	no	25-29,9	59	150	no	0	0	no	no	no	no	no	no	mild	10	no performed	0	0	no	no	no	no	private general doctor				good evolution	0			0	no	no		1
you were managed in full at home	30	male	0	0	0	0	0	0	0	0	0	no		never	no	25-29,9	74	168	no	0	0	no	no	no	no	no	no	mild	10	no performed	0	0	no	no	no	no	private general doctor				good evolution	0			0	no	no		1
you were managed in full at home	62	female	0	1	0	0	0	0	0	0	0	no		sometimes	no	25-29,9	74	168	no	0	0	nodules thyroidiens no suivis	no	no	no	no	no	mild	45	no performed	0	0	no	no	no	no	private general doctor				good evolution	0			0	no	no		1
you were managed in full at home	58	female	0	1	1	0	0	0	0	0	0	no		never	no	25-29,9	67	160	no	0	0	no	no	no	no	no	no	mild	10	no performed	0	0	no	no	no	no	private general doctor				good evolution	0			0	no	no	tension artérielle no mesurée pendant la période covid, vous avez gardé le meme traitement antihypertenseur	1
you were managed in full at home	31	male	0	0	0	0	0	0	0	0	0	no		never	no	25-29,9	80	175	no	0	0	no	no	no	no	no	no	mild	15	no performed	0	0	no	no	no	no					good evolution	0			0	no	no		1
you were managed in full at home	28	male	0	0	0	0	0	0	0	0	0	no		sometimes	no	25-29,9	79	174	no	0	0	no	no	no	no	no	no	mild	2 j	no performed	0	0	no	no	no	no					good evolution	0			0	no	no		1
you were managed in full at home	61	male	1	1	0	0	0	0	0	0	1	smoking wenead		never	no	25-29,9	71	165	no	0	0	no	no	no	no	no	insuline	mild	4	no performed	0	0	no	no	no	no	inhospital general doctor				good evolution	0			0	no	no		1
you were managed in full at home	42	female	0	0	0	0	0	0	0	0	0	no		Always	no	25-29,9	65	158	no	0	0	no	no	no	no	no	mésothérapie	mild	15	no performed	0	0	no	no	no	no	private general doctor				good evolution	0			0	no	no		1
you were managed in full at home	53	female	0	0	0	0	0	0	0	0	0	no		never	no	25-29,9	65	158	no	0	0	no	no	no	no	no	ttt de l anemie	mild	10	no performed	0	0	no	no	no	no	inhospital general doctor				good evolution	0			0	no	no		1
you were managed in full at home	54	female	0	0	0	0	0	0	0	0	0	no		never	no	25-29,9	70	164	no	0	0	no	no	no	no	no	no	mild	22	no performed	0	0	no	no	no	no	inhospital pneumologist				good evolution	0			0	no	no		1
you were managed in full at home	25	male	0	0	0	0	0	0	0	0	0	no		Always	no	25-29,9	75	170	no	0	0	no	no	no	no	no	no	mild	6	no performed	0	0	no	no	no	no	inhospital general doctor				good evolution	0			0	no	no		1
you were managed in full at home	32	female	0	0	0	0	0	1	0	0	0	no		sometimes	no	25-29,9	75	170	no	0	0	no	no	no	no	no	no	mild	3	no performed	0	0	no	no	no	no	private general doctor				good evolution	0			0	no	no		1
you were managed in full at home	93	male	0	0	0	0	1	0	0	0	0	نفة		never	no	25-29,9	75	170	no	0	0	no	no	no	no	no	Aspégic	mild	12	no performed	0	0	no	no	no	no	inhospital general doctor				good evolution	0			0	no	no		1
you were managed in full at home	72	female	0	0	0	0	0	0	0	0	0	no		sometimes	no	25-29,9	75	170	no	0	0	no	no	no	no	no	no	mild	10	no performed	0	0	no	no	no	no	private general doctor				good evolution	0			0	no	no		1
you were managed in full at home	35	female	0	0	0	0	0	0	0	0	0	no		never	no	25-29,9	75	170	no	0	0	no	no	no	no	no	no	mild	10	no performed	0	0	no	no	no	no	inhospital general doctor				good evolution	0			0	no	no		1
you were managed in full at home	49	male	0	0	0	0	0	0	0	0	0	smoking wenead		sometimes	no	25-29,9	82	178	no	0	0	no	no	no	no	no	no	mild	7	performedandnormal	0	0	no	no	no	no					good evolution	0			0	no	no		1
you were managed in full at home	50	female	0	0	0	0	0	0	0	0	0	no		sometimes	no	25-29,9	67	161	no	0	0	no	no	no	no	no	no	mild	20	no performed	0	0	no	no	no	no					good evolution	0			0	no	no		1
you were managed in full at home	42	female	0	0	0	0	0	0	0	0	0	no		never	no	25-29,9	80	176	no	0	0	no	no	no	no	no	no	mild	20	no performed	0	0	no	no	no	no	inhospital general doctor				good evolution	0			0	no	no		1
you were managed in full at home	72	male	0	1	0	0	0	0	0	0	0	no		Always	no	25-29,9	72	167	no	0	0	no	no	no	no	no	no	mild	6	no performed	0	0	no	no	no	no	inhospital general doctor				good evolution	0			0	no	Yes		1
you were managed in full at home	30	female	1	0	0	0	0	0	0	0	0	no		sometimes	no	25-29,9	71	166	no	0	1	Avortement < 1 mois	no	no	no	no	no	mild	15	no performed	0	0	no	no	no	no					good evolution	0			0	no	no		1
you were managed in full at home	19	female	0	0	0	0	0	0	0	0	0	no		never	no	25-29,9	70	165	asthma	0	0	no	no	no	no	no	no	mild	10	no performed	0	0	no	no	no	no	private pneumologist				good evolution	0			0	no	no	tension arterielle mesurée pendant covid par vous meme	1
you were managed in full at home	20	female	0	0	0	0	0	0	0	0	0	no		Always	no	25-29,9	70	165	no	0	0	no	no	no	no	no	no	mild	10	no performed	0	0	no	no	no	no	private pneumologist				good evolution	0			0	no	no	tension artérielle no mesurée pendant la période covid	1
you were managed in full at home	64	female	0	0	0	0	0	1	0	0	0	no		never	ichemic cardiopathy	25-29,9	70	165	asthma	0	0	no	no	no	no	no	no	mild	7	no performed	0	0	no	no	no	no	private general doctor				good evolution	0			0	no	no		1
you were managed in full at home	37	female	0	0	0	0	0	0	0	0	0	no		never	no	25-29,9	70	165	no	0	0	c/s ancienne	no	no	no	no	no	mild	10	no performed	0	0	no	no	no	no	private general doctor				good evolution	0			0	no	Yes		1
you were managed in full at home	50	female	0	0	0	0	0	0	0	0	0	no		never	no	25-29,9	70	165	no	0	0	no	no	no	no	no	no	mild	7	no performed	0	0	no	no	no	no	private general doctor				good evolution	0			0	no	no		1
you were managed in full at home	48	female	0	0	0	0	0	0	0	0	0	no		never	no	25-29,9	70	165	asthma	0	0	no	no	no	no	no	no	mild	15	no performed	0	0	no	no	no	no	private general doctor				good evolution	0			0	no	no		1
you were managed in full at home	74	female	1	1	1	1	0	0	0	0	0	no		never	no	25-29,9	70	165	apnea syndrom	0	0	no	Yes	no	no	Aspegic ou Kardegic ou aspirine	no	mild	15	performedandpathologique	0	0	no	no	no	no	inhospital general doctor				good evolution	0			0	no	no	vous avez gardé le meme traitement antihypertenseur	1
you were managed in full at home	42	male	0	0	0	0	0	0	0	0	0	no		never	no	25-29,9	70	165	no	0	0	no	no	no	no	no	no	mild	15	no performed	0	0	no	no	no	no					good evolution	0			0	no	no		1
you were managed in full at home	39	female	0	0	0	0	0	0	0	0	0	no		never	no	25-29,9	65	159	no	0	0	no	no	no	no	no	no	mild	15	no performed	0	0	no	no	no	no	inhospital general doctor				good evolution	0			0	no	no		1
you were managed in full at home	53	female	0	0	1	1	0	0	0	0	0	no		never	no	25-29,9	76	172	no	0	0	no	no	no	no	no	no	mild	5	no performed	0	0	no	no	no	no					good evolution	0			0	no	no		1
you were managed in full at home	27	male	0	0	0	0	0	0	0	0	0	active smoker	120	sometimes	no	25-29,9	86	183	no	0	0	no	no	no	no	no	no	mild	4	no performed	0	0	no	no	no	no	Auto-prescription				good evolution	0			0	no	no		1
you were managed in full at home	44	male	0	0	0	0	0	0	0	0	0	no		sometimes	no	25-29,9	85	182	no	0	0	no	no	no	no	no	no	mild	3	no performed	0	0	no	no	no	no	private general doctor				good evolution	0			0	no	no		1
you were managed in full at home	25	male	0	0	0	0	0	0	0	0	0	no		sometimes	no	25-29,9	85	182	no	0	0	no	no	no	no	no	no	mild	5	no performed	0	0	no	no	no	no	private general doctor				good evolution	0			0	no	no		1
you were managed in full at home	45	male	0	0	0	0	0	0	0	0	0	no		never	no	25-29,9	75	171	no	0	0	no	no	no	no	no	no	mild	5	no performed	0	0	no	no	no	no	private general doctor				good evolution	0			0	no	Yes		1
you were managed in full at home	44	female	0	0	0	0	0	0	0	0	0	no		sometimes	no	25-29,9	64	158	no	0	0	no	no	no	no	no	no	mild	15	no performed	0	0	no	no	no	no	inhospital general doctor				good evolution	0			0	no	Yes		1
you were managed in full at home	74	female	0	0	1	1	0	1	0	0	0	no		never	no	25-29,9	60	153	no	0	0	no	no	no	no	no	no	mild	21 jours	no performed	0	0	no	no	no	no	inhospital general doctor				good evolution	0			0	no	no	tension artérielle no mesurée pendant la période covid, vous avez gardé le meme traitement antihypertenseur	1
you were managed in full at home	43	female	0	0	0	0	0	0	0	0	0	no		never	no	25-29,9	60	153	no	0	0	no	no	no	no	no	no	mild	8	no performed	0	0	no	no	no	no	private general doctor				good evolution	0			0	no	no		1
you were managed in full at home	57	male	0	0	0	0	0	0	0	0	0	active smoker		never	no	25-29,9	83	180	no	0	0	no	no	no	no	no	no	mild	15	no performed	0	0	no	no	no	no	private general doctor				good evolution	0			0	no	no		1
you were managed in full at home	38	female	0	0	0	0	0	0	0	0	0	no		never	no	25-29,9	74	170	no	0	0	no	no	no	no	no	no	mild	3	no performed	0	0	no	no	no	no	private general doctor				good evolution	0			0	no	no		1
you were managed in full at home	29	male	0	1	0	0	0	0	0	0	0	active smoker		sometimes	no	25-29,9	73	169	no	0	0	no	no	no	no	no	no	mild	10	no performed	0	0	no	no	no	no					good evolution	0			0	no	no		1
you were managed in full at home	39	male	0	0	0	0	0	0	0	0	0	active smoker	20	sometimes	no	25-29,9	80	177	no	0	0	no	no	no	no	no	no	mild	6	no performed	0	0	no	no	no	no	inhospital general doctor				good evolution	0			0	no	no		1
you were managed in full at home	45	female	0	0	0	0	0	1	0	0	0	no		sometimes	no	25-29,9	72	168	no	0	0	no	no	no	no	no	levothyrox	mild	9	no performed	0	0	no	no	no	no					good evolution	0			0	no	no		1
you were managed in full at home	46	female	0	0	0	0	0	0	0	0	0	no		Always	no	25-29,9	72	168	no	0	0	no	no	no	no	no	no	mild	7	no performed	0	0	no	no	no	no	Gastrologue private				good evolution	0			0	no	no		1
you were managed in full at home	30	male	0	0	0	0	0	0	0	0	0	active smoker		sometimes	no	25-29,9	98	196	asthma	0	0	no	no	no	no	no	no	mild	5	no performed	0	0	no	no	no	no					good evolution	0			0	no	no		1
you were managed in full at home	39	female	0	0	0	0	0	0	0	0	0	no		Always	no	25-29,9	79	176	no	0	0	no	no	no	no	no	no	mild	20	no performed	0	0	no	no	no	no	inhospital general doctor				good evolution	0			0	no	no		1
you were managed in full at home	26	female	0	0	0	0	0	0	0	0	0	no		Always	no	25-29,9	62	156	no	0	0	no	no	no	no	no	no	mild	5	no performed	0	0	no	no	no	no	private general doctor				good evolution	0			0	no	no		1
you were managed in full at home	48	male	0	0	0	0	0	0	0	0	0	no		never	no	25-29,9	78	175	no	0	0	no	no	no	no	no	no	mild	7 J	no performed	0	0	no	no	no	no					good evolution	0			0	no	no		1
you were managed in full at home	30	male	0	0	0	0	0	0	0	0	0	active smoker	10	never	no	25-29,9	90	188	no	0	0	no	no	no	no	no	no	mild	7j	no performed	0	0	no	no	no	no					good evolution	0			0	no	no		1
you were managed in full at home	41	female	0	0	0	0	0	0	0	0	0	no		never	no	25-29,9	70	166	no	0	0	no	no	no	no	no	no	mild	17	no performed	0	0	no	no	no	no	private general doctor	14			good evolution	0			0	no	Yes		1
you were managed in full at home	30	female	0	0	0	0	0	0	0	0	0	no		never	no	25-29,9	65	160	no	0	0	no	no	no	no	no	no	mild	14	no performed	0	0	no	no	no	no	Auto-prescription				good evolution	0			0	no	no		1
you were managed in full at home	26	female	0	0	0	0	0	0	0	0	0	active smoker	6	sometimes	no	25-29,9	65	160	no	0	0	no	no	no	no	no	no	mild	7	no performed	0	0	no	no	no	no					good evolution	0			0	no	no		1
you were managed in full at home	25	female	0	0	0	0	0	0	0	0	0	no		never	no	25-29,9	65	160	no	0	0	no	no	no	no	no	no	mild	7	no performed	0	0	no	no	no	no	Auto-prescription				good evolution	0			0	no	no		1
you were managed in full at home	23	female	0	0	0	0	0	0	0	0	0	no		sometimes	no	25-29,9	65	160	no	0	0	no	no	no	no	no	no	mild	2	no performed	0	0	no	no	no	no					good evolution	0			0	no	no		1
you were managed in full at home	27	female	0	0	0	0	0	0	0	0	0	no		sometimes	no	25-29,9	65	160	no	0	0	no	no	no	no	no	no	mild	10	no performed	0	0	no	no	no	no					good evolution	0			0	no	no		1
you were managed in full at home	33	male	0	0	0	0	0	0	0	0	0	no		sometimes	no	25-29,9	65	160	no	0	0	no	no	no	no	no	anti-rhumatismaux	mild	3 j	no performed	0	0	no	no	no	no					good evolution	0			0	no	no		1
you were managed in full at home	53	female	0	0	0	0	0	0	0	0	0	no		sometimes	no	25-29,9	69	165	no	0	0	no	no	no	no	no	no	mild	2	no performed	0	0	no	no	no	no	private general doctor				good evolution	0			0	no	no		1
you were managed in full at home	55	female	0	0	0	0	0	0	0	0	0	no		sometimes	no	25-29,9	69	165	no	0	0	no	no	no	no	no	no	mild	10 jours	no performed	0	0	no	no	no	no	private general doctor				good evolution	0			0	no	no		1
you were managed in full at home	62	female	0	0	1	0	0	0	0	0	0	no		never	no	25-29,9	64	159	no	0	0	no	no	no	no	no	no	mild	10	no performed	0	0	no	no	no	no	inhospital general doctor				good evolution	0			0	no	no	tension mesurée par un medecin, tension equilibrée inferieur ou eqgal 140/90, vous avez gardé le meme traitement antihypertenseur	1
you were managed in full at home	35	male	0	0	0	0	0	0	0	0	0	no		Always	no	25-29,9	82	180	no	0	0	no	no	no	no	no	no	mild	7	no performed	0	0	no	no	no	no	inhospital pneumologist				good evolution	0			0	no	no		1
you were managed in full at home	50	male	0	0	0	0	0	0	0	0	0	no		sometimes	no	25-29,9	82	180	no	0	0	no	no	no	no	no	no	mild	7 j	no performed	0	0	no	no	no	no					good evolution	0			0	no	no		1
you were managed in full at home	28	female	0	0	0	0	0	0	0	0	0	no		never	no	25-29,9	74	171	no	0	0	no	no	no	no	no	no	mild	4	no performed	0	0	no	no	no	no	private general doctor				good evolution	0			0	no	no		1
you were managed in full at home	26	female	0	0	0	0	0	0	0	0	0	no		never	no	25-29,9	68	164	no	0	0	no	no	no	no	no	no	mild	7	no performed	0	0	no	no	no	no	private general doctor				good evolution	0			0	no	no		1
you were managed in full at home	40	male	0	1	0	0	0	0	0	0	0	no		never	no	25-29,9	73	170	no	0	0	no	no	no	no	no	no	mild	7	no performed	0	0	no	no	no	no					good evolution	0			0	no	no		1
you were managed in full at home	31	male	0	0	0	0	0	0	0	0	0	active smoker	30	never	no	25-29,9	80	178	no	0	0	no	no	no	no	no	no	mild	7	performedandnormal	0	0	no	no	no	no					good evolution	0			0	no	no		1
you were managed in full at home	39	male	0	0	0	0	0	0	0	0	0	no		Always	no	25-29,9	67	163	no	0	0	no	no	no	no	no	no	mild	7	no performed	0	0	no	no	no	no	private general doctor				good evolution	0			0	no	no		1
you were managed in full at home	41	female	0	0	0	0	0	0	0	0	0	no		Always	no	25-29,9	61	156	no	0	0	no	no	no	no	no	no	mild	10	no performed	0	0	no	no	no	no	inhospital general doctor				good evolution	0			0	no	no		1
you were managed in full at home	31	female	0	0	0	0	0	0	0	0	0	no		sometimes	no	25-29,9	72	163	no	0	0	no	no	no	no	no	no	mild	7	no performed	0	0	no	no	no	no	inhospital pneumologist				complications renales	0			0	no	no		1
you were managed in full at home	35	female	0	0	0	0	0	0	0	0	0	no		never	no	25-29,9	73	159	no	0	0	no	no	no	no	no	no	mild	10	no performed	0	0	no	no	no	no	inhospital pneumologist				respiratory aggravation	0			0	no	no		1
you were managed in full at home	48	male	0	0	0	0	0	0	0	0	0	no		Always	no	25-29,9	89	176	no	0	0	no	no	no	no	no	no	mild	4	no performed	0	0	no	no	no	no	private general doctor				respiratory aggravation	0			0	no	no		1
you were managed in full at home	78	male	0	0	0	0	0	0	0	0	0	no		never	no	25-29,9	65	160	no	0	0	no	no	no	no	no	no	mild	10	no performed	0	0	no	no	no	no					death	1			0	no	no		0
you were managed in full at home	29	female	0	0	0	0	0	0	0	0	0	no		never	no	25-29,9	92	176	no	0	0	no	no	no	no	no	no	mild	7	no performed	0	0	no	no	no	no	Ordonnance pris avec le résultat de PCR				thromboembolic complications	1	15	thrombophlebite	0	no	no		0
you were managed in full at home	45	male	0	0	0	0	0	0	0	0	0	no		sometimes	no	25-29,9	82	178	no	0	0	no	no	no	no	no	no	mild	10j	performedandpathologique	0	0	no	no	no	no	private general doctor				thromboembolic complications	1			0	no	no		0
you were managed in full at home	30	male	0	0	0	0	0	0	0	0	0	no		never	no	25-29,9	75	165	no	0	0	no	no	no	no	no	no	mild	7	no performed	0	0	no	no	no	no	inhospital general doctor				Laryngite	0			0	no	no		0
you were managed in full at home	37	female	0	0	0	0	0	0	0	0	0	no		never	no	25-29,9	75	160	no	0	0	no	no	no	no	no	no	mild	10	no performed	0	0	no	no	no	no	private general doctor				good evolution	0			0	no	Yes		0
you were managed in full at home	36	male	0	0	0	0	0	0	0	0	0	no		Always	no	25-29,9	90	189	no	0	0	no	no	no	no	no	no	mild	10	no performed	0	0	no	no	no	no	Auto-prescription				good evolution	0			0	no	no		0
you were managed in full at home	55	male	0	0	0	0	0	0	0	0	0	no		never	no	25-29,9	95	178	no	0	0	no	no	no	no	no	no	mild	5	no performed	0	0	no	no	no	no	inhospital general doctor				good evolution	0			0	no	no		0
you were managed in full at home	21	male	0	0	0	0	0	0	0	0	0	no		sometimes	no	25-29,9	95	178	no	0	0	no	no	no	no	no	no	mild	7	no performed	0	0	no	no	no	no					good evolution	0			0	no	no		0
you were managed in full at home	62	male	0	1	0	1	0	0	0	0	0	active smoker	15 PA	never	no	25-29,9	97	180	no	0	0	no	no	no	no	no	glucophage	mild	2 jours	no performed	0	0	no	no	no	no	private general doctor				good evolution	0			0	no	no		0
you were managed in full at home	37	male	0	0	0	0	0	0	0	0	0	no		sometimes	no	25-29,9	102	185	no	0	0	no	no	no	no	no	no	mild	1 jour	no performed	0	0	no	no	no	no					good evolution	0			0	no	no		0
you were managed in full at home	51	female	0	0	1	0	0	0	0	0	0	no		never	no	25-29,9	80	164	no	0	0	no	no	no	no	Aspegic ou Kardegic ou aspirine	no	mild	7 jouurs	no performed	0	0	no	no	no	no	inhospital pneumologist				good evolution	0			0	no	no	tension artérielle no mesurée pendant la période covid, vous avez gardé le meme traitement antihypertenseur	0
you were managed in full at home	48	female	0	0	0	0	0	0	0	0	0	no		sometimes	no	25-29,9	89	173	no	0	0	no	no	no	no	no	no	mild	4	no performed	0	0	no	no	no	no	private general doctor				good evolution	0			0	no	no		0
you were managed in full at home	47	female	0	0	0	0	0	0	0	0	0	no		sometimes	no	25-29,9	79	163	no	0	0	no	no	no	no	no	no	mild	03 jours	no performed	0	0	no	no	no	no	private general doctor				good evolution	0			0	no	no		0
you were managed in full at home	52	female	0	0	0	0	0	0	0	0	0	no		never	no	25-29,9	78	162	no	0	0	no	no	no	no	no	no	mild	10	no performed	0	0	no	no	no	no					good evolution	0			0	no	no		0
you were managed in full at home	45	male	0	0	0	0	0	0	0	0	0	smoking wenead		never	no	25-29,9	92	176	no	0	0	no	no	no	no	no	no	mild	4	no performed	0	0	no	no	no	no	inhospital general doctor				good evolution	0			0	no	no		0
you were managed in full at home	28	male	0	0	0	0	0	0	0	0	0	active smoker		sometimes	no	25-29,9	92	176	no	0	0	no	no	no	no	no	no	mild	15	no performed	0	0	no	no	no	no					good evolution	0			0	no	no		0
you were managed in full at home	68	male	0	0	0	1	0	0	0	0	0	no		never	no	25-29,9	75	159	no	0	0	no	no	no	no	no	no	mild	7 jours	no performed	0	0	no	no	no	no					good evolution	0			0	no	no		0
you were managed in full at home	19	male	0	0	0	0	0	0	0	0	0	no		never	no	25-29,9	107	190	no	0	0	no	no	no	no	no	no	mild	10	no performed	0	0	no	no	no	no					good evolution	0			0	no	no		0
you were managed in full at home	51	male	0	0	0	1	0	0	0	0	0	active smoker	25		RAS	25-29,9	96	180	RAS	0	0		no	no	no	Aspegic ou Kardegic ou aspirine		mild	3	no performed	0	0	no	no	no	no	Autre				good evolution	0			0	Auccone			0
you were managed in full at home	54	female	0	0	1	0	0	0	0	0	0	no		never	no	25-29,9	85	170	no	0	0	no	no	no	no	no	no	mild	10	no performed	0	0	no	no	no	no	private general doctor				good evolution	0			0	no	no	tension artérielle no mesurée pendant la période covid	0
you were managed in full at home	38	male	0	0	0	0	0	0	0	0	0	no		sometimes	no	25-29,9	85	170	no	0	0	no	no	no	no	Aspegic ou Kardegic ou aspirine	no	mild	4	no performed	0	0	no	no	no	no	Auto-prescription				good evolution	0			0	no	no		0
you were managed in full at home	63	female	0	1	1	0	0	0	0	0	0	no		never	no	25-29,9	85	170	no	0	0	no	no	no	no	Aspegic ou Kardegic ou aspirine	corticoids	mild	7	performedandpathologique	0	0	no	no	no	no	private general doctor				good evolution	0			0	no	no	tension arterielle mesurée pendant covid par vous meme, tension equilibrée inferieur ou eqgal 140/90, vous avez gardé le meme traitement antihypertenseur	0
you were managed in full at home	65	male	0	0	1	0	0	0	0	0	0	active smoker	365	never	no	25-29,9	85	170	no	0	0	no	no	no	no	no	no	mild	2	no performed	0	0	no	no	no	no	private general doctor				good evolution	0			0	no	no	tension artérielle no mesurée pendant la période covid, vous avez gardé le meme traitement antihypertenseur	0
you were managed in full at home	54	male	0	0	0	0	0	0	0	0	0	no		never	no	25-29,9	83	168	no	0	0	no	no	no	no	no	no	mild	10	no performed	0	0	no	no	no	no	inhospital general doctor				good evolution	0			0	no	no		0
you were managed in full at home	23	male	0	0	0	0	0	0	0	0	0	no		never	no	25-29,9	90	175	no	0	0	no	no	no	no	no	no	mild	4	no performed	0	0	no	no	no	no	Auto-prescription				good evolution	0			0	no	no		0
you were managed in full at home	41	male	0	0	0	0	0	0	0	0	0	no		never	no	25-29,9	90	175	no	0	0	no	no	no	no	no	no	mild	15	no performed	0	0	no	no	no	no					good evolution	0			0	no	no		0
you were managed in full at home	50	female	0	0	0	0	0	0	0	0	0	no		sometimes	no	25-29,9	80	165	no	0	0	no	no	no	no	no	no	mild	10	no performed	0	0	no	no	no	no	private general doctor			15	good evolution	0			0	Auccone	Yes		0
you were managed in full at home	40	female	0	0	0	0	0	0	0	0	0	no		Always	no	25-29,9	80	165	no	0	0	no	no	no	no	no	no	mild	3 jours	no performed	0	0	no	no	no	no	confiné				good evolution	0			0	no	no		0
you were managed in full at home	61	male	0	0	1	0	0	0	0	0	0	no		sometimes	no	25-29,9	80	165	no	0	0	no	no	no	no	no	no	mild	7	performedandpathologique	0	0	no	no	no	no	inhospital general doctor				good evolution	0			0	no	no	tension artérielle no mesurée pendant la période covid	0
you were managed in full at home	50	female	0	0	0	0	0	0	0	0	0	no		never	no	25-29,9	80	165	no	0	0	no	no	no	no	no	no	mild	14 jours	no performed	0	0	no	no	no	no	Auto-prescription				good evolution	0			0	no	Yes		0
you were managed in full at home	38	female	0	0	0	0	0	0	0	0	0	no		sometimes	no	25-29,9	80	165	no	0	0	no	no	no	no	no	no	mild	7	no performed	0	0	no	no	no	no	inhospital general doctor				good evolution	0			0	no	no		0
you were managed in full at home	37	female	0	0	0	0	0	0	0	0	0	no		never	no	25-29,9	80	165	no	0	0	no	no	no	no	no	no	mild	3 j	no performed	0	0	no	no	no	no					good evolution	0			0	no	no		0
you were managed in full at home	26	male	0	0	0	0	0	0	0	0	0	active smoker	5	Always	no	25-29,9	95	180	no	0	0	no	no	no	no	no	no	mild	3 Jours	no performed	0	0	no	no	no	no	inhospital general doctor				good evolution	0			0	no	no		0
you were managed in full at home	67	male	0	1	0	0	0	0	1	0	0	no		sometimes	PONTAGE CORONAIRE	25-29,9	95	180	no	0	0	no	no	no	no	no	no	mild	15	performedandnormal	0	0	no	no	no	no	private general doctor				good evolution	0			0	no	Yes		0
you were managed in full at home	31	female	0	0	0	0	0	0	0	0	0	no		never	no	25-29,9	95	180	no	0	0	no	no	no	no	no	no	mild	10	no performed	0	0	no	no	no	no	inhospital general doctor				good evolution	0			0	no	no		0
you were managed in full at home	35	female	0	0	0	0	0	0	0	0	0	no		sometimes	no	25-29,9	75	160	no	0	0	no	no	no	no	no	no	mild	7 jours	no performed	0	0	no	no	no	no	inhospital general doctor				good evolution	0			0	no	no		0
you were managed in full at home	50	female	0	0	1	1	0	0	0	0	0	no		sometimes	no	25-29,9	75	160	no	0	0	no	no	no	no	no	anti-hypertenseur	mild	7	no performed	0	0	no	no	no	no	private general doctor				good evolution	0			0	no	no	tension mesurée par un medecin, vous avez gardé le meme traitement antihypertenseur	0
you were managed in full at home	25	male	0	0	0	0	0	0	0	0	0	active smoker	7 pa	never	no	25-29,9	75	160	no	0	0	no	no	no	no	no	no	mild	7j	no performed	0	0	no	no	no	no	private general doctor				good evolution	0			0	no	no		0
you were managed in full at home	47	male	0	0	1	1	0	0	0	0	0	active smoker		sometimes	no	25-29,9	99	184	no	0	0	no	no	no	no	no	no	mild	14	no performed	0	0	no	no	no	no					good evolution	0			0	no	no	tension mesurée par un medecin	0
you were managed in full at home	33	male	0	0	0	0	0	0	0	0	0	active smoker	2Pa	Always	no	25-29,9	100	185	no	0	0	no	no	no	no	no	no	mild	3	no performed	0	0	no	no	no	no	private general doctor				good evolution	0			0	no	no		0
you were managed in full at home	42	female	0	0	0	0	0	0	0	0	0	no		sometimes	no	25-29,9	70	155	no	0	0	no	no	no	no	no	no	mild	3 jours	no performed	0	0	no	no	no	no	inhospital general doctor				good evolution	0			0	no	no		0
you were managed in full at home	82	female	0	0	1	0	0	0	0	0	0	no		sometimes	no	25-29,9	70	155	no	0	0	no	no	no	no	no	no	mild	7 jours	performedandpathologique	0	0	no	no	no	no	private general doctor				good evolution	0			0	no	no	tension artérielle no mesurée pendant la période covid	0
you were managed in full at home	42	male	0	0	1	0	0	0	0	0	0	active smoker	5 PA	sometimes	no	25-29,9	85	171	no	0	0	no	no	no	no	no	no	mild	4	no performed	0	0	no	no	no	no	Auto-prescription				good evolution	0			0	no	no	tension arterielle mesurée pendant covid par vous meme, vous avez gardé le meme traitement antihypertenseur	0
you were managed in full at home	61	female	0	0	1	1	0	1	0	0	0	no		never	no	25-29,9	84	170	no	0	0	no	no	no	no	no	no	mild	2	no performed	0	0	no	no	no	no					good evolution	0			0	no	no	tension equilibrée inferieur ou eqgal 140/90	0
you were managed in full at home	27	female	0	0	0	0	0	0	0	0	0	no		never	no	25-29,9	84	170	no	0	0	no	no	no	no	no	no	mild	15	no performed	0	0	no	no	no	no					good evolution	0			0	no	no		0
you were managed in full at home	33	female	0	0	0	0	0	0	0	0	0	no		sometimes	no	25-29,9	84	170	asthma	0	0	no	no	no	no	no	no	mild	14	no performed	0	0	no	no	no	no					good evolution	0			0	no	no		0
you were managed in full at home	62	female	0	0	1	1	0	0	0	0	0	no		sometimes	no	25-29,9	82	168	no	0	0	no	no	no	no	no	no	mild	10	no performed	0	0	no	no	no	no	private general doctor				good evolution	0			0	no	Yes	tension arterielle mesurée pendant covid par vous meme, tension equilibrée inferieur ou eqgal 140/90, vous avez changé de traitement antihypertensuer	0
you were managed in full at home	48	female	0	0	0	0	0	0	0	0	0	no		never	no	25-29,9	80	166	no	0	0	no	no	no	no	no	no	mild	3 jours	no performed	0	0	no	no	no	no	Auto-prescription				good evolution	0			0	no	no		0
you were managed in full at home	19	male	0	0	0	0	0	0	0	0	0	no		sometimes	no	25-29,9	94	180	no	0	0	no	no	no	no	no	no	mild	21 j	no performed	0	0	no	no	no	no					good evolution	0			0	no	no		0
you were managed in full at home	53	male	0	0	0	0	0	0	0	0	0	no		never	no	25-29,9	74	160	no	0	0	no	no	no	no	no	no	mild	3	no performed	0	0	no	no	no	no	inhospital general doctor				good evolution	0			0	no	no		0
you were managed in full at home	60	female	1	0	0	0	0	0	0	0	1	no		never	no	25-29,9	74	160	no	0	0	no	no	no	no	no	no	mild	3	no performed	0	0	no	no	no	no					good evolution	0			0	no	Yes		0
you were managed in full at home	32	female	0	0	0	0	0	0	0	0	0	no		sometimes	no	25-29,9	74	160	no	0	0	no	no	no	no	no	no	mild	20	no performed	0	0	no	no	no	no	inhospital general doctor				good evolution	0			0	no	no		0
you were managed in full at home	26	male	0	0	0	0	0	0	0	0	0	active smoker	5	sometimes	no	25-29,9	100	186	no	0	0	no	no	no	no	no	no	mild	7	no performed	0	0	no	no	no	no	inhospital general doctor				good evolution	0			0	no	no		0
you were managed in full at home	43	female	0	0	0	0	0	0	0	0	0	no		never	no	25-29,9	70	156	no	0	0	no	no	no	no	no	no	mild	6	no performed	0	0	no	no	no	no	Auto-prescription				good evolution	0			0	no	no		0
you were managed in full at home	51	female	0	0	0	0	0	0	0	0	0	no		never	no	25-29,9	70	156	asthma	0	0	no	no	no	no	no	no	mild	7	no performed	0	0	no	no	no	no	private general doctor				good evolution	0			0	no	no		0
you were managed in full at home	24	female	0	0	0	0	0	0	0	0	0	no		never	no	25-29,9	70	156	no	0	0	no	no	no	no	no	no	mild	10	no performed	0	0	no	no	no	no					good evolution	0			0	no	no		0
you were managed in full at home	33	male	0	0	0	0	0	0	0	0	0	active smoker		sometimes	no	25-29,9	87	174	no	0	0	no	no	no	no	no	no	mild	15	no performed	0	0	no	no	no	no					good evolution	0			0	no	no		0
you were managed in full at home	65	female	0	0	0	0	0	0	0	0	0	no		never	no	25-29,9	85	172	no	0	0	no	no	no	no	no	no	mild	15	no performed	0	0	no	no	no	no					good evolution	0			0	no	no		0
you were managed in full at home	44	male	0	0	0	0	0	0	0	0	0	no		sometimes	no	25-29,9	85	172	no	0	0	no	no	no	no	no	no	mild	7	no performed	0	0	no	no	no	no	inhospital general doctor				good evolution	0			0	no	no		0
you were managed in full at home	24	male	0	0	0	0	0	0	0	0	0	active smoker	7	never	no	25-29,9	90	177	no	0	0	no	no	no	no	no	no	mild	3	no performed	0	0	no	no	no	no					good evolution	0			0	no	Yes		0
you were managed in full at home	53	female	0	0	0	0	0	0	1	0	0	no		never	no	25-29,9	69	155	no	0	0	no	no	no	no	no	no	mild	5	no performed	0	0	no	no	no	no					good evolution	0			0	no	no		0
you were managed in full at home	63	male	0	0	0	0	0	0	0	0	0	no		sometimes	no	25-29,9	83	170	no	0	0	no	no	no	no	no	COLCHICINE	mild	4	no performed	0	0	no	no	no	no					good evolution	0			0	no	Yes		0
you were managed in full at home	48	male	0	0	0	0	0	0	0	0	0	no		never	no	25-29,9	81	168	no	0	0	no	no	no	no	no	no	mild	10	no performed	0	0	no	no	no	no	Auto-prescription				good evolution	0			0	no	no		0
you were managed in full at home	59	male	0	0	0	0	0	0	0	0	0	no		Always	no	25-29,9	80	167	no	0	0	no	no	no	no	no	no	mild	5	no performed	0	0	no	no	no	no	private general doctor				good evolution	0			0	no	no		0
you were managed in full at home	75	male	0	0	0	0	0	0	0	0	0	no		never	no	25-29,9	80	167	chronic bronchopneumoathy	0	0	no	no	no	no	no	no	mild	10	performedandpathologique	0	0	no	no	no	no	private pneumologist				good evolution	0			0	no	no		0
you were managed in full at home	36	female	0	0	0	0	0	0	0	0	0	no		never	no	25-29,9	80	167	no	0	0	no	no	no	no	no	no	mild	10	no performed	0	0	no	no	no	no					good evolution	0			0	no	no		0
you were managed in full at home	43	female	0	0	0	0	0	0	0	0	0	no		never	no	25-29,9	78	165	no	0	0	no	no	no	no	no	no	mild	5	no performed	0	0	no	no	no	no	private general doctor				good evolution	0			0	no	no		0
you were managed in full at home	53	male	0	0	0	0	0	0	0	0	0	no		never	no	25-29,9	88	176	no	0	0	no	no	no	no	no	no	mild	7jours	no performed	0	0	no	no	no	no	private general doctor				good evolution	0			0	no	no		0
you were managed in full at home	40	female	0	0	1	0	0	0	0	0	0	no		never	no	25-29,9	87	175	no	0	0	no	no	no	no	no	no	mild	10	performedandnormal	0	0	no	no	no	no					good evolution	0			0	no	no		0
you were managed in full at home	38	male	0	0	0	0	0	0	0	0	0	smoking wenead		sometimes	no	25-29,9	90	178	no	0	0	no	no	no	no	no	no	mild	3	no performed	0	0	no	no	no	no	Auto-prescription				good evolution	0			0		no		0
you were managed in full at home	43	male	0	0	0	0	0	0	0	0	0	no		never	no	25-29,9	90	178	no	0	0	no	no	no	no	no	no	mild	3 jours	no performed	0	0	no	no	no	no	private pneumologist				good evolution	0			0	no	no		0
you were managed in full at home	41	male	0	0	0	0	0	0	0	0	0	smoking wenead		sometimes	no	25-29,9	90	178	no	0	0	no	no	no	no	no	no	mild	30	no performed	0	0	no	no	no	no	medecin de travail				good evolution	0			0	no	no		0
you were managed in full at home	76	male	0	0	1	1	0	0	0	0	0	no		never	no	25-29,9	70	157	no	0	0	no	no	no	no	Aspegic ou Kardegic ou aspirine	no	mild	20	no performed	0	0	no	no	no	no	private general doctor				good evolution	0			0	no	no	tension artérielle no mesurée pendant la période covid, vous avez gardé le meme traitement antihypertenseur	0
you were managed in full at home	57	female	0	0	0	0	0	0	0	0	0	no		sometimes	no	25-29,9	70	157	no	0	0	no	no	no	no	no	no	mild	14 j	no performed	0	0	no	no	no	no					good evolution	0			0	no	no		0
you were managed in full at home	32	male	0	0	0	0	0	0	0	0	0	Chicha		never	no	25-29,9	84	172	asthma	0	0	no	no	no	no	no	no	mild	1 MOIS	performedandnormal	0	0	no	no	no	no					good evolution	0			0	no	no		0
you were managed in full at home	37	male	0	0	0	0	0	0	0	0	0	active smoker	365	sometimes	no	25-29,9	95	183	no	0	0	no	no	no	no	no	no	mild	2	no performed	0	0	no	no	no	no	Auto-prescription				good evolution	0			0	no	no		0
you were managed in full at home	54	female	0	0	0	0	0	0	0	0	0	no		never	no	25-29,9	69	156	no	0	0	no	no	no	no	no	antidépressives	mild	14 jours	no performed	0	0	no	no	no	no					good evolution	0			0	no	no		0
you were managed in full at home	30	female	0	0	0	0	0	0	0	0	0	no		never	no	25-29,9	80	168	no	0	0	no	no	no	no	no	no	mild	5	no performed	0	0	no	no	no	no					good evolution	0			0	no	no		0
you were managed in full at home	19	female	0	0	0	0	0	0	0	0	0	no		sometimes	no	25-29,9	80	168	no	0	0	no	no	no	no	no	no	mild	15	no performed	0	0	no	no	no	no					good evolution	0			0	no	no		0
you were managed in full at home	28	female	0	0	0	0	0	0	0	0	0	no		never	no	25-29,9	80	168	no	0	0	no, ATCD DE 3 C/S	no	no	no	no	no	mild	11	no performed	0	0	no	no	no	no	private general doctor				good evolution	0			0	no	no		0
you were managed in full at home	63	female	0	0	1	0	0	0	0	0	0	no		sometimes	no	25-29,9	68	155	no	0	0	no	no	no	no	no	ANTI HYPERTENSEUR	mild	15	no performed	0	0	no	no	no	no	private general doctor				good evolution	0			0	no	no	tension mesurée par un medecin, vous avez gardé le meme traitement antihypertenseur	0
you were managed in full at home	52	female	0	0	1	1	0	0	0	0	0	no		never	no	25-29,9	68	155	no	0	0	no	no	no	no	no	no	mild	9	no performed	0	0	no	no	no	no	private general doctor				good evolution	0			0	no	no	tension artérielle no mesurée pendant la période covid, vous avez gardé le meme traitement antihypertenseur	0
you were managed in full at home	43	male	0	1	0	0	0	0	0	0	0	no		sometimes	no	25-29,9	89	178	no	0	0	no	no	no	no	no	no	mild	10	no performed	0	0	no	no	no	no	inhospital general doctor				good evolution	0			0	no	no		0
you were managed in full at home	28	male	0	0	0	0	0	0	0	0	0	active smoker		sometimes	no	25-29,9	90	179	no	0	0	no	no	no	no	no	no	mild	15	no performed	0	0	no	no	no	no					good evolution	0			0	no	no		0
you were managed in full at home	63	male	0	0	0	0	0	0	0	0	0	no		never	no	25-29,9	87	176	no	0	0	no	no	no	no	no	no	mild	7 jours	no performed	0	0	no	no	no	no	private general doctor				good evolution	0			0	no	no		0
you were managed in full at home	50	male	0	0	0	0	0	0	0	0	0	no		Always	no	25-29,9	86	175	no	0	0	no	no	no	no	no	no	mild	3	no performed	0	0	no	no	no	no	private general doctor				good evolution	0			0	no	no		0
you were managed in full at home	66	male	0	1	0	0	0	0	0	0	0	no		never	no	25-29,9	83	172	chronic bronchopneumoathy	0	0	no	no	no	no	no	ADO	mild	3	no performed	0	0	no	no	no	no	inhospital general doctor				good evolution	0			0	no	Yes		0
you were managed in full at home	40	male	0	0	0	0	0	0	0	0	0	no		sometimes	no	25-29,9	83	172	no	0	0	no	no	no	no	no	no	mild	7	no performed	0	0	no	no	no	no	private general doctor				good evolution	0			0	no	no		0
you were managed in full at home	34	female	0	0	0	0	0	0	0	0	0	no		never	no	25-29,9	70	158	apnea syndrom	0	0	no	no	no	no	no	no	mild	10	no performed	0	0	no	no	no	no	inhospital general doctor				good evolution	0			0	no	no		0
you were managed in full at home	48	female	0	0	0	0	0	1	0	0	0	no		Always	no	25-29,9	79	168	no	0	0	no	no	no	no	no	no	mild	8	no performed	0	0	no	no	no	no	private general doctor				good evolution	0			0	no	no		0
you were managed in full at home	35	female	0	0	0	0	0	0	0	0	0	no		sometimes	no	25-29,9	68	156	no	0	0	no	no	no	no	no	no	mild	5	no performed	0	0	no	no	no	no	inhospital general doctor				good evolution	0			0	no	no		0
you were managed in full at home	35	male	0	0	0	0	0	0	0	0	0	no		Always	no	25-29,9	90	180	no	0	0	no	no	no	no	no	no	mild	1	no performed	0	0	no	no	no	no	inhospital cardiologist				good evolution	0			0	no	no		0
you were managed in full at home	41	male	0	0	0	0	0	0	0	0	0	no		Always	no	25-29,9	90	180	no	0	0	no	no	no	no	no	no	mild	7	no performed	0	0	no	no	no	no	private general doctor				good evolution	0			0	no	no		0
you were managed in full at home	32	male	0	0	0	0	0	0	0	0	0	active smoker	20 PA	sometimes	no	25-29,9	90	180	no	0	0	no	no	no	no	no	no	mild	1	no performed	0	0	no	no	no	no	private general doctor				good evolution	0			0	no	no		0
you were managed in full at home	35	male	0	0	0	0	0	0	0	0	0	no		never	no	25-29,9	90	180	no	0	0	no	no	no	no	no	no	mild	10	no performed	0	0	no	no	no	no					good evolution	0			0	no	no		0
you were managed in full at home	35	male	0	0	0	0	0	0	0	0	0	no		never	no	25-29,9	90	180	no	0	0	no	no	no	no	no	no	mild	10	no performed	0	0	no	no	no	no					good evolution	0			0	no	no		0
you were managed in full at home	62	male	0	0	0	0	0	0	0	0	0	no		never	no	25-29,9	90	180	no	0	0	no	no	no	no	no	no	mild	7	no performed	0	0	no	no	no	no	private general doctor				good evolution	0			0	no	no		0
you were managed in full at home	60	male	0	1	0	0	0	0	0	0	0	no		sometimes	no	25-29,9	88	178	asthma	0	0	no	no	no	no	no	no	mild	10	no performed	0	0	no	no	no	no	private general doctor				good evolution	0			0	no	no		0
you were managed in full at home	30	female	0	0	0	0	0	0	0	0	0	no		never	no	25-29,9	65	153	no	0	0	no	no	no	no	no	no	mild	15 jours	no performed	0	0	no	no	no	no	Auto-prescription				good evolution	0			0	no	no		0
you were managed in full at home	48	male	0	1	0	0	0	0	0	0	0	no		sometimes	no	25-29,9	86	176	no	0	0	no	no	no	no	no	no	mild	8	no performed	0	0	no	no	no	no					good evolution	0			0	no	no		0
you were managed in full at home	44	male	0	0	0	0	0	0	0	0	0	active smoker	10	sometimes	no	25-29,9	85	175	no	0	0	no	no	no	no	no	no	mild	5 jours	no performed	0	0	no	no	no	no	inhospital pneumologist				good evolution	0			0	no	no		0
you were managed in full at home	53	male	0	1	0	0	0	0	0	0	0	smoking wenead		never	no	25-29,9	85	175	no	0	0	no	no	no	no	no	no	mild	8	no performed	0	0	no	no	no	no			5		good evolution	0			0	no	Yes		0
you were managed in full at home	40	male	0	0	0	0	0	0	0	0	0	no		never	no	25-29,9	85	175	no	0	0	no	no	no	no	no	no	mild	5	no performed	0	0	no	no	no	no	private general doctor				good evolution	0			0	no	Yes		0
you were managed in full at home	47	male	0	0	0	0	0	0	0	0	0	active smoker		sometimes	no	25-29,9	85	175	no	0	0	no	no	no	no	no	no	mild	6	no performed	0	0	no	no	no	no	private general doctor				good evolution	0			0	no	no		0
you were managed in full at home	32	male	0	0	0	0	0	0	0	0	0	active smoker	6	sometimes	no	25-29,9	85	175	no	0	0	no	no	no	no	no	no	mild	6	no performed	0	0	no	no	no	no	private general doctor				good evolution	0			0	no	no		0
you were managed in full at home	28	male	0	0	0	0	0	0	0	0	0	active smoker		sometimes	no	25-29,9	85	175	no	0	0	no	no	no	no	no	no	mild	15	no performed	0	0	no	no	no	no					good evolution	0			0	no	no		0
you were managed in full at home	47	male	0	0	0	0	0	0	0	0	0	no		never	no	25-29,9	85	175	no	0	0	no	no	no	no	no	no	mild	10	no performed	0	0	no	no	no	no	private general doctor				good evolution	0			0	no	no		0
you were managed in full at home	25	female	0	0	0	0	0	0	0	0	0	no		never	no	25-29,9	84	174	no	0	0	no	no	no	no	no	corticoids	mild	2	no performed	0	0	no	no	no	no	inhospital general doctor				good evolution	0			0	no	no		0
you were managed in full at home	55	male	0	0	0	0	0	0	0	0	0	no		sometimes	no	25-29,9	97	187	no	0	0	no	no	no	no	no	no	mild	7	no performed	0	0	no	no	no	no	private general doctor				good evolution	0			0	no	no		0
you were managed in full at home	30	male	0	0	0	0	0	0	0	0	0	no		never	no	25-29,9	97	187	no	0	0	no	no	no	no	no	no	mild	10	no performed	0	0	no	no	no	no					good evolution	0			0	no	no		0
you were managed in full at home	23	male	0	0	0	0	0	0	0	0	0	active smoker	3	sometimes	no	25-29,9	80	170	no	0	0	no	no	no	no	no	no	mild	6	no performed	0	0	no	no	no	no					good evolution	0			0	no	no		0
you were managed in full at home	75	male	0	0	0	0	0	0	0	0	0	no		never	no	25-29,9	80	170	no	0	0	no	no	no	no	no	no	mild	7	no performed	0	0	no	no	no	no	Auto-prescription				good evolution	0			0	no	no		0
you were managed in full at home	51	female	0	0	0	0	0	0	0	0	0	no		never	no	25-29,9	80	170	no	0	0	no	no	no	no	no	no	mild	14	no performed	0	0	no	no	no	no					good evolution	0			0	no	no		0
you were managed in full at home	53	female	0	0	0	0	0	0	0	0	0	no		never	no	25-29,9	80	170	no	0	0	no	no	no	no	no	no	mild	9 jours	no performed	0	0	no	no	no	no	inhospital general doctor				good evolution	0			0	no	no		0
you were managed in full at home	53	female	0	0	0	0	0	0	0	0	0	no		never	no	25-29,9	80	170	no	0	0	no	no	no	no	no	no	mild	9 jours	no performed	0	0	no	no	no	no	private general doctor				good evolution	0			0	no	no		0
you were managed in full at home	39	female	0	0	0	0	0	0	0	0	0	no		never	no	25-29,9	80	170	no	0	0	no	no	no	no	no	no	mild	15 jours	no performed	0	0	no	no	no	no	inhospital general doctor				good evolution	0			0	no	no		0
you were managed in full at home	35	female	0	0	0	0	0	0	0	0	0	no		never	no	25-29,9	80	170	no	0	0	no	no	no	no	no	no	mild	15 jours	no performed	0	0	no	no	no	no	private general doctor				good evolution	0			0	no	no		0
you were managed in full at home	28	male	0	0	0	0	0	0	0	0	0	no		Always	no	25-29,9	80	170	no	0	0	no	no	no	no	no	no	mild	4	no performed	0	0	no	no	no	no	private general doctor				good evolution	0			0	no	no		0
you were managed in full at home	78	male	0	1	0	0	0	0	0	0	0	no		never	no	25-29,9	80	170	no	0	0	no	no	no	no	no	ado	mild	12	no performed	0	0	no	no	no	no	inhospital general doctor				good evolution	0			0	no	no		0
you were managed in full at home	52	male	0	0	0	0	0	0	0	0	0	no		never	no	25-29,9	80	170	no	0	0	no	no	no	no	no	anti-rhumatismaux	mild	7 jours	no performed	0	0	no	no	no	no	private general doctor				good evolution	0			0	no	no		0
you were managed in full at home	47	male	0	0	0	0	0	0	0	0	0	no		sometimes	no	25-29,9	80	170	no	0	0	no	no	no	no	no	no	mild	13 J	no performed	0	0	no	no	no	no	inhospital general doctor				good evolution	0			0	no	no		0
you were managed in full at home	42	male	0	0	0	0	0	0	0	0	0	active smoker	15	sometimes	no	25-29,9	80	170	no	0	0	no	no	no	no	no	no	mild	13	no performed	0	0	no	no	no	no	inhospital general doctor				good evolution	0			0	no	no		0
you were managed in full at home	44	female	0	0	0	0	0	0	0	0	0	no		never	no	25-29,9	77	167	no	0	0	no	no	no	no	no	no	mild	20	no performed	0	0	no	no	no	no	private general doctor				good evolution	0			0	no	no		0
you were managed in full at home	57	female	0	0	0	0	0	0	0	0	0	no		never	no	25-29,9	68	157	no	0	0	no	no	no	no	no	no	mild	19 nov	no performed	0	0	no	no	no	no	inhospital general doctor				good evolution	0			0	no	no		0
you were managed in full at home	18	male	0	0	0	0	0	0	0	0	0	no		never	no	25-29,9	68	157	no	0	0	no	no	no	no	no	no	mild	10	no performed	0	0	no	no	no	no	private general doctor				good evolution	0			0	no	no		0
you were managed in full at home	44	female	0	0	0	0	0	0	0	0	0	no		Always	no	25-29,9	76	166	no	0	0	no	no	no	no	no	no	mild	8	no performed	0	0	no	no	no	no	Auto-prescription				good evolution	0			0	no	no		0
you were managed in full at home	76	female	0	1	1	1	0	0	0	0	0	no		never	no	25-29,9	75	165	no	0	0	no	no	no	no	no	no	mild	7j	no performed	0	0	no	no	no	no	private general doctor				good evolution	0			0	no	no	tension artérielle no mesurée pendant la période covid, vous avez gardé le meme traitement antihypertenseur	0
you were managed in full at home	25	female	0	0	0	0	0	0	0	0	0	no		sometimes	no	25-29,9	75	165	no	0	0	Grossesse en cours ( lorsqu'elle a découvert le covid)	no	no	no	no	no	mild	5 jours	no performed	0	0	no	no	no	no	inhospital general doctor				good evolution	0			0	no	no		0
you were managed in full at home	65	female	0	0	1	0	1	0	0	0	0	no		never	no	25-29,9	75	165	no	0	0	no	no	no	no	Aspegic ou Kardegic ou aspirine	antihypertenseur	mild	20	no performed	0	0	no	no	no	no	private general doctor				good evolution	0			0	no	no	tension mesurée par un medecin, vous avez gardé le meme traitement antihypertenseur	0
you were managed in full at home	49	male	0	0	0	0	0	0	0	0	0	active smoker		sometimes	no	25-29,9	75	165	no	0	0	no	no	no	no	no	no	mild	10	no performed	0	0	no	no	no	no					good evolution	0			0	no	no		0
you were managed in full at home	47	female	0	0	0	0	0	0	0	0	0	no		never	no	25-29,9	75	165	no	0	0	no	no	no	no	no	no	mild	14	no performed	0	0	no	no	no	no					good evolution	0			0	no	no		0
you were managed in full at home	29	female	0	0	0	0	0	0	0	0	0	no		sometimes	no	25-29,9	74	164	no	0	0	no	no	no	no	no	no	mild	15 j	no performed	0	0	no	no	no	no	inhospital pneumologist				good evolution	0			0	no	no		0
you were managed in full at home	37	male	0	0	0	0	0	0	0	0	0	active smoker	120	never	no	25-29,9	89	180	no	0	0	no	no	no	no	no	no	mild	2	no performed	0	0	no	no	no	no	Auto-prescription				good evolution	0			0	no	no		0
you were managed in full at home	42	male	0	0	0	0	0	0	0	0	0	active smoker	22	Always	no	25-29,9	87	178	no	0	0	no	no	no	no	no	no	mild	3	no performed	0	0	no	no	no	no					good evolution	0			0	no	no		0
you were managed in full at home	26	male	0	0	0	0	0	0	0	0	0	active smoker	7 pa	never	no	25-29,9	86	177	no, ancien asthamatique	0	0	no	no	no	no	no	no	mild	7j	no performed	0	0	no	no	no	no	private general doctor				good evolution	0			0	no	no		0
you were managed in full at home	52	male	0	0	0	0	0	0	0	0	0	no		never	no	25-29,9	85	176	no	0	0	no	no	no	no	no	no	mild	20	performedandpathologique	0	0	no	no	no	no	private general doctor				good evolution	0			0	no	no		0
you were managed in full at home	28	female	0	0	0	0	0	0	0	0	0	no		sometimes	no	25-29,9	72	162	no	0	0	no	no	no	no	no	no	mild	7 jours	no performed	0	0	no	no	no	no	confiné				good evolution	0			0	no	no		0
you were managed in full at home	30	male	0	0	0	0	0	0	0	0	0	active smoker		never	no	25-29,9	100	191	no	0	0	no	no	no	no	no	no	mild	7	no performed	0	0	no	no	no	no	private general doctor				good evolution	0			0	no	no		0
you were managed in full at home	26	female	0	0	0	0	0	0	0	0	0	no		never	no	25-29,9	82	173	no	0	0	no	no	no	no	no	no	mild	3	no performed	0	0	no	no	no	no					good evolution	0			0	no	no		0
you were managed in full at home	53	female	0	0	0	0	0	0	0	0	0	no		never	no	25-29,9	80	171	no	0	0	no	no	no	no	no	no	mild	1 jours	no performed	0	0	no	no	no	no	private general doctor				good evolution	0			0	no	no		0
you were managed in full at home	48	male	0	0	1	0	0	0	0	0	0	no		Always	no	25-29,9	80	171	no	0	0	no	no	no	no	no	no	mild	14	no performed	0	0	no	no	no	no	private general doctor				good evolution	0			0	no	no	vous avez gardé le meme traitement antihypertenseur	0
you were managed in full at home	27	male	0	0	0	0	0	0	0	0	0	no		Always	no	25-29,9	80	171	no	0	0	no	no	no	no	no	no	mild	5	no performed	0	0	no	no	no	no	inhospital general doctor				good evolution	0			0	no	no		0
you were managed in full at home	31	male	0	0	0	0	0	0	0	0	0	no		never	no	25-29,9	80	171	no	0	0	no	no	no	no	no	no	mild	7	no performed	0	0	no	no	no	no	private general doctor				good evolution	0			0	no	no		0
you were managed in full at home	60	female	0	0	0	0	0	1	0	0	0	no		never	no	25-29,9	70	160	no	0	0	no	no	no	no	no	no	mild	3 jours	no performed	0	0	no	no	no	no	inhospital general doctor				good evolution	0			0	no	no		0
you were managed in full at home	59	female	0	0	0	0	0	0	0	0	0	no		never	no	25-29,9	70	160	no	0	0	no	no	no	no	no	no	mild	1 jour	no performed	0	0	no	no	no	no	confiné				good evolution	0			0	no	no		0
you were managed in full at home	50	female	0	0	0	0	0	0	0	0	0	no		sometimes	no	25-29,9	70	160	no	0	0	no	no	no	no	no	no	mild	2	no performed	0	0	no	no	no	no	private general doctor				good evolution	0			0	no	no		0
you were managed in full at home	42	female	0	0	0	0	0	0	0	0	0	no		sometimes	no	25-29,9	70	160	no	0	0	no	no	no	no	no	no	mild	15 jours	no performed	0	0	no	no	no	no	inhospital general doctor				good evolution	0			0	no	no		0
you were managed in full at home	31	male	0	0	0	0	0	0	0	0	0	no		Always	no	25-29,9	70	160	no	0	0	no	no	no	no	no	no	mild	7	no performed	0	0	no	no	no	no	private general doctor				good evolution	0			0	no	no		0
you were managed in full at home	58	female	0	0	0	0	0	0	0	0	0	no		sometimes	no	25-29,9	70	160	no	0	0	no	no	no	no	no	no	mild	3j	no performed	0	0	no	no	no	no		0	0	0	good evolution	0			0	no	no		0
you were managed in full at home	39	female	0	0	0	0	0	0	0	0	0	no		sometimes	no	25-29,9	70	160	asthma	0	0	no	no	no	no	no	ttt de l'asthma no précisé	mild	7	no performed	0	0	no	no	no	no					good evolution	0			0	no	no		0
you were managed in full at home	68	male	0	0	0	0	0	0	0	0	0	no		never	palpitation	25-29,9	70	160	no	0	0	no	no	no	no	no	no	mild	15	no performed	0	0	no	no	no	no	inhospital general doctor				good evolution	0			0	no	no		0
you were managed in full at home	53	male	0	0	0	0	0	0	0	0	0	no		sometimes	no	25-29,9	70	160	no	0	0	no	no	no	no	no	no	mild	30	no performed	0	0	no	no	no	no					good evolution	0			0	no	no		0
you were managed in full at home	37	female	0	0	0	0	0	0	0	0	0	no		never	no	25-29,9	70	160	no	0	0	no	no	no	no	no	no	mild	7	no performed	0	0	no	no	no	no					good evolution	0			0	no	no		0
you were managed in full at home	56	female	0	0	0	0	0	0	0	0	0	no		never	no	25-29,9	70	160	no	0	0	no	no	no	no	no	no	mild	7	no performed	0	0	no	no	no	no					good evolution	0			0	no	no		0
you were managed in full at home	29	male	0	0	0	0	0	1	0	0	0	no		sometimes	no	25-29,9	79	170	no	0	0	no	no	no	no	no	no	mild	5	no performed	0	0	no	no	no	no	inhospital general doctor				good evolution	0			0	no	no		0
you were managed in full at home	45	male	0	0	0	0	0	0	0	0	0	no		sometimes	no	25-29,9	79	170	no	0	0	no	no	no	no	no	no	mild	5 jours	no performed	0	0	no	no	no	no	private general doctor				good evolution	0			0	no	no		0
you were managed in full at home	39	male	0	0	0	0	0	0	0	0	0	Chicha		never	no	25-29,9	69	159	no	0	0	no	no	no	no	no	no	mild	3 j	no performed	0	0	no	no	no	no	private general doctor				good evolution	0			0	no	no		0
you were managed in full at home	63	male	0	0	1	0	0	0	0	0	0	smoking wenead	20	never	no	25-29,9	77	168	no	0	0	no	no	no	no	no	no	mild	15	no performed	0	0	no	no	one injection /d ( enoxa 40)	no			7		good evolution	0			0	no	no	tension artérielle no mesurée pendant la période covid, vous avez gardé le meme traitement antihypertenseur	0
you were managed in full at home	31	female	0	0	0	0	0	0	1	0	0	no		never	no	25-29,9	76	167	no	0	0	no	no	no	no	no	levothyrox	mild	10	no performed	0	0	no	no	no	no	ORL				good evolution	0			0	no	no		0
you were managed in full at home	20	female	0	0	0	0	0	0	0	0	0	no		sometimes	no	25-29,9	76	167	no	0	0	no	no	no	no	no	no	mild	6 j	no performed	0	0	no	no	no	no					good evolution	0			0	no	no		0
you were managed in full at home	60	female	0	0	0	0	0	0	0	0	0	no		sometimes	no	25-29,9	68	158	no	0	0	no	no	no	no	no	no	mild	10 j	no performed	0	0	no	no	no	no					good evolution	0			0	no	no		0
you were managed in full at home	34	female	0	0	0	0	0	0	0	0	0	no		never	no	25-29,9	75	166	no	0	0	no	no	no	no	no	no	mild	15	no performed	0	0	no	no	no	no					good evolution	0			0	no	Yes		0
you were managed in full at home	37	female	0	0	0	0	0	0	0	0	0	no		sometimes	no	25-29,9	74	165	no	0	0	no	no	no	no	no	no	mild	9	no performed	0	0	no	no	no	no	private general doctor				good evolution	0			0	no	no		0
you were managed in full at home	32	male	0	0	0	0	0	0	0	0	0	no		Always	no	25-29,9	90	182	no	0	0	no	no	no	no	no	no	mild	3	no performed	0	0	no	no	no	no	private general doctor				good evolution	0			0	no	Yes		0
you were managed in full at home	41	male	0	0	0	0	0	0	0	0	0	no		sometimes	no	25-29,9	97	189	no	0	0	no	no	no	no	no	no	mild	10	no performed	0	0	no	no	no	no	ORL				good evolution	0			0	no	no		0
you were managed in full at home	59	male	0	0	1	0	0	0	0	0	0	active smoker	30	never	no	25-29,9	87	179	no	0	0	no	no	no	no	Aspegic ou Kardegic ou aspirine	no	mild	9	no performed	0	0	no	no	no	no	private general doctor				good evolution	0			0	no	no	tension artérielle no mesurée pendant la période covid, vous avez gardé le meme traitement antihypertenseur	0
you were managed in full at home	40	male	0	0	0	0	0	0	0	0	0	Chicha		Always	no	25-29,9	87	179	no	0	0	no	no	no	no	no	no	mild	3 j	no performed	0	0	no	no	no	no					good evolution	0			0	no	no		0
you were managed in full at home	60	female	0	0	0	0	0	0	0	0	0	no		never	no	25-29,9	84	176	no	0	0	no	no	no	no	no	no	mild	10	no performed	0	0	no	no	no	no					good evolution	0			0	no	no		0
you were managed in full at home	60	female	0	0	0	0	0	0	0	0	0	no		sometimes	no	25-29,9	61	150	no	0	0	no	no	no	no	no	no	mild	6 jours	no performed	0	0	no	no	no	no	private general doctor				good evolution	0		no	0	Auccone	no		0
you were managed in full at home	38	male	0	0	0	0	0	0	0	0	0	active smoker		sometimes	no	25-29,9	83	175	no	0	0	no	no	no	no	no	no	mild	15	no performed	0	0	no	no	no	no					good evolution	0			0	no	no		0
you were managed in full at home	34	female	0	0	0	0	0	0	0	0	0	no		Always	no	25-29,9	72	163	no	0	0	no	no	no	no	no	no	mild	22	no performed	0	0	no	no	no	no	no précis : patient a pris l'ordonnance avec le résulta du test PCR				good evolution	0			0	no	no		0
you were managed in full at home	26	male	0	0	0	0	0	0	0	0	0	smoking wenead		sometimes	no	25-29,9	82	174	no	0	0	no	no	no	no	no	no	mild	4	no performed	0	0	no	no	no	no					good evolution	0			0	no	Yes		0
you were managed in full at home	71	male	0	0	0	0	0	0	0	0	0	no		sometimes	no	25-29,9	80	172	no	0	0	no	no	no	no	no	no	mild	4	no performed	0	0	no	no	no	no	Auto-prescription				good evolution	0			0	no	no		0
you were managed in full at home	63	male	0	0	1	0	0	0	0	0	0	no		sometimes	no	25-29,9	78	170	no	0	0	no	no	no	no	no	no	mild	5 JOURS	no performed	0	0	no	no	no	no	Auto-prescription				good evolution	0			0	no	no	tension arterielle mesurée pendant covid par vous meme, tension equilibrée inferieur ou eqgal 140/90, vous avez gardé le meme traitement antihypertenseur	0
you were managed in full at home	70	female	0	0	1	1	0	0	0	0	0	no		sometimes	no	25-29,9	69	160	no	0	0	no	no	no	no	no	ator 10	mild	4	no performed	0	0	no	no	no	no					good evolution	0			0	no	Yes	tension equilibrée inferieur ou eqgal 140/90	0
you were managed in full at home	33	female	0	0	0	0	0	0	0	0	0	no		sometimes	no	25-29,9	75	167	no	0	0	no	no	no	no	no	no	mild	7J	no performed	0	0	no	no	no	no	inhospital general doctor				good evolution	0			0	no	Yes		0
you were managed in full at home	41	male	0	0	0	0	0	0	0	0	0	smoking wenead		never	no	25-29,9	92	185	no	0	0	no	no	no	no	no	no	mild	7	performedandnormal	0	0	no	no	no	no	private general doctor				good evolution	0			0	no	no		0
you were managed in full at home	26	female	0	0	0	0	0	0	0	0	0	no		Always	no	25-29,9	90	183	no	0	0	no	no	no	no	no	no	mild	21	no performed	0	0	no	no	no	no	inhospital general doctor				good evolution	0			0	no	no		0
you were managed in full at home	26	male	0	0	0	0	0	0	0	0	0	active smoker		never	no	25-29,9	87	180	no	0	0	no	no	no	no	no	no	mild	10	no performed	0	0	no	no	no	no	private general doctor				good evolution	0			0	no	no		0
you were managed in full at home	53	male	0	0	0	0	0	0	0	0	0	no		never	no	25-29,9	87	180	no	0	0	no	no	no	no	no	no	mild	10	no performed	0	0	no	no	no	no					good evolution	0			0	no	no		0
you were managed in full at home	41	male	0	0	0	0	0	0	0	0	0	no		sometimes	no	25-29,9	87	180	no	0	0	no	no	no	no	no	no	mild	10	no performed	0	0	no	no	no	no					good evolution	0			0	no	no		0
you were managed in full at home	24	male	0	0	0	0	0	0	0	0	0	active smoker	5 PA	Always	no	25-29,9	85	178	no	0	0	no	no	no	no	no	no	mild	12j	no performed	0	0	no	no	no	no					good evolution	0			0	no	no		0
you were managed in full at home	62	male	0	1	1	0	0	0	0	0	0	smoking wenead		never	no	25-29,9	85	178	no	0	0	no	no	no	no	no	no	mild	5	no performed	0	0	no	no	no	no					good evolution	0			0	no	no	tension mesurée par un medecin	0
you were managed in full at home	37	male	0	0	0	0	0	0	0	0	0	active smoker	17	never	no	25-29,9	85	178	no	0	0	no	no	no	no	no	no	mild	15	no performed	0	0	no	no	no	no	Auto-prescription				good evolution	0			0	no	no		0
you were managed in full at home	25	female	0	0	0	0	0	0	0	0	0	no		sometimes	no	25-29,9	80	173	no	0	0	no	no	no	no	no	no	mild	15	no performed	0	0	no	no	no	no					good evolution	0			0	no	no		0
you were managed in full at home	27	female	0	0	0	0	0	0	0	0	0	no		sometimes	no	25-29,9	70	162	no	0	0	no	no	no	no	no	no	mild	2	no performed	0	0	no	no	no	no	Auto-prescription				good evolution	0			0	no	no		0
you were managed in full at home	40	female	0	0	0	0	0	0	0	0	0	no		Always	no	25-29,9	60	150	no	0	0	no	no	no	no	no	no	mild	10	no performed	0	0	no	no	no	no					good evolution	0			0	no	no		0
you were managed in full at home	65	female	0	0	0	0	0	0	0	0	0	no		sometimes	no	25-29,9	60	150	no	0	0	no	no	no	no	no	no	mild	15	no performed	0	0	no	no	no	no	inhospital general doctor				good evolution	0			0	no	no		0
you were managed in full at home	32	female	0	0	0	0	0	0	0	0	0	no		never	no	25-29,9	60	150	no	0	0	no	no	no	no	no	no	mild	7	no performed	0	0	no	no	no	no	private general doctor				good evolution	0			0	no	no		0
you were managed in full at home	38	male	0	0	0	0	0	0	0	0	0	no		sometimes	no	25-29,9	92	186	no	0	0	no	no	no	no	no	no	mild	2	no performed	0	0	no	no	no	no	Auto-prescription				good evolution	0			0	no	no		0
you were managed in full at home	56	male	0	0	0	1	0	0	0	0	0	no		sometimes	no	25-29,9	90	184	no	0	0	no	no	no	no	no	no	mild	7	no performed	0	0	no	no	no	no	inhospital general doctor				good evolution	0			0	no	no		0
you were managed in full at home	53	female	0	1	1	0	0	0	0	0	0	no		never	no	25-29,9	75	168	no	0	0	no	no	no	no	no	no	mild	5	no performed	0	0	no	no	no	no	private general doctor				good evolution	0			0	no	no	tension arterielle mesurée pendant covid par vous meme, tension equilibrée inferieur ou eqgal 140/90, vous avez gardé le meme traitement antihypertenseur	0
you were managed in full at home	55	female	0	1	0	0	0	0	0	0	0	no		never	no	25-29,9	68	160	no	0	0	no	no	no	no	no	no	mild	1	no performed	0	0	no	no	no	no	private general doctor				good evolution	0			0	no	no		0
you were managed in full at home	30	female	0	0	0	0	0	0	0	0	0	no		never	no	25-29,9	68	160	no	0	0	Grossesse en cours ( lorsqu'elle a découvert le covid)	no	no	no	no	no	mild	7	no performed	0	0	no	no	no	no					good evolution	0			0	no	no		0
you were managed in full at home	65	female	0	0	0	0	0	0	0	0	0	no		never	no	25-29,9	68	160	no	0	0	no	no	no	no	no	no	mild	15	no performed	0	0	no	no	no	no	private general doctor				good evolution	0			0	no	Yes		0
you were managed in full at home	37	male	0	0	0	0	0	0	0	0	0	no		sometimes	no	25-29,9	87	181	no	0	0	no	no	no	no	no	no	mild	7	no performed	0	0	no	no	no	no	inhospital general doctor				good evolution	0			0	no	no		0
you were managed in full at home	32	female	0	0	0	0	0	0	0	0	0	no		sometimes	no	25-29,9	85	179	no	0	0	no	no	no	no	no	no	mild	4	no performed	0	0	no	no	no	no	inhospital general doctor				good evolution	0			0	no	no		0
you were managed in full at home	29	female	0	0	0	0	0	0	0	0	0	no		sometimes	no	25-29,9	82	176	no	0	0	no	no	no	no	no	no	mild	7	no performed	0	0	no	no	no	no	private general doctor				good evolution	0			0	no	no		0
you were managed in full at home	19	female	0	0	0	0	0	0	0	0	0	no		sometimes	no	25-29,9	72	165	no	0	0	no	no	no	no	no	no	mild	7	no performed	0	0	no	no	no	no					good evolution	0			0	no	no		0
you were managed in full at home	54	male	0	0	0	0	0	0	0	0	0	smoking wenead		never	no	25-29,9	72	165	no	0	0	no	no	no	no	no	no	mild	20	no performed	0	0	no	no	no	no	private general doctor				good evolution	0			0	no	no		0
you were managed in full at home	30	female	0	0	0	0	0	0	0	0	0	no		never	no	25-29,9	72	165	no	0	0	no	no	no	no	no	no	mild	6	no performed	0	0	no	no	no	no					good evolution	0			0	no	no		0
you were managed in full at home	65	male	0	0	0	0	0	0	0	0	0	no		never	no	25-29,9	72	165	no	0	0	no	no	no	no	no	no	mild	7	no performed	0	0	no	no	no	no					good evolution	0			0	no	no		0
you were managed in full at home	21	male	0	0	0	0	0	0	0	0	0	no		Always	no	25-29,9	80	174	no	0	0	no	no	no	no	no	no	mild	5	no performed	0	0	no	no	no	no	private general doctor				good evolution	0			0	no	no		0
you were managed in full at home	23	female	0	0	0	0	0	0	0	0	0	no		sometimes	no	25-29,9	71	164	no	0	0	no	no	no	no	no	no	mild	3 jours	no performed	0	0	no	no	no	no	confiné				good evolution	0			0	Auccone	no		0
you were managed in full at home	49	male	0	0	0	0	0	0	0	0	0	no		sometimes	no	25-29,9	76	170	asthma	0	0	no	no	no	no	no	corticoids	mild	2 jours	no performed	0	0	no	no	no	no					good evolution	0			0	no	no		0
you were managed in full at home	36	male	0	0	0	0	0	0	0	0	0	active smoker	15	never	no	25-29,9	90	185	no	0	0	no	no	no	no	no	flecaine cincor	mild	7	no performed	0	0	no	no	no	no	private general doctor				good evolution	0			0	no	no		0
you were managed in full at home	42	male	0	0	0	0	0	1	0	0	0	no		sometimes	no	25-29,9	87	182	no	0	0	no	no	no	no	no	THYROXINE	mild	1	no performed	0	0	no	no	no	no	private general doctor				good evolution	0			0	no	no		0
you were managed in full at home	38	male	0	0	0	0	0	0	0	0	0	no		sometimes	no	25-29,9	87	182	no	0	0	no	no	no	no	no	no	mild	10 jours	no performed	0	0	no	no	no	no	inhospital general doctor				good evolution	0			0	no	no		0
you were managed in full at home	26	male	0	0	0	0	0	0	0	0	0	no		never	no	25-29,9	75	169	no	0	0	no	no	no	no	no	no	mild	7	no performed	0	0	no	no	no	no	inhospital general doctor				good evolution	0			0	no	no		0
you were managed in full at home	41	male	0	0	0	0	0	0	0	0	0	active smoker	1 PA	sometimes	no	25-29,9	85	180	no	0	0	no	no	no	no	no	no	mild	7	no performed	0	0	no	no	no	no	Auto-prescription				good evolution	0			0	no	no		0
you were managed in full at home	40	male	0	1	0	0	0	0	0	0	0	no		never	no	25-29,9	85	180	no	0	0	no	no	no	no	no	no	mild	15	no performed	0	0	no	no	no	no					good evolution	0			0	no	no		0
you were managed in full at home	27	female	0	0	0	0	0	0	0	0	0	no		never	no	25-29,9	68	161	no	0	0	no	no	no	no	no	no	mild	8	no performed	0	0	no	no	no	no	private general doctor				good evolution	0			0	no	no		0
you were managed in full at home	31	female	0	0	0	0	0	0	0	0	0	no		sometimes	no	25-29,9	73	167	no	0	0	no	no	no	no	no	no	mild	5	no performed	0	0	no	no	no	no	private general doctor				good evolution	0			0	no	Yes		0
you were managed in full at home	29	female	0	0	0	0	0	0	0	0	0	no		never	no	25-29,9	67	160	no	0	0	no	no	no	no	no	no	mild	8	no performed	0	0	no	no	no	no	Ordonnance pris avec le résultat de PCR				good evolution	0			0	no	no		0
you were managed in full at home	44	female	0	1	0	0	0	0	0	0	0	no		sometimes	no	25-29,9	62	154	no	0	0	no	no	no	no	no	INSULINOTHERAPIE	mild	7	no performed	0	0	no	no	no	no	private pneumologist				good evolution	0			0	no	no		0
you were managed in full at home	30	male	0	0	0	0	0	0	0	0	0	no		never	no	25-29,9	80	175	no	0	0	no	no	no	no	no	no	mild	4 jours	no performed	0	0	no	no	no	no	inhospital general doctor				good evolution	0			0	no	no		0
you were managed in full at home	62	male	0	1	1	0	0	0	0	0	0	no		never	Prothèse mécanique	25-29,9	80	175	no	0	0	no	no	no	no	Aspegic ou Kardegic ou aspirine	lipoten/lopril/glucophage/anti-hypertenseurs	mild	5 jours	no performed	0	0	no	no	no	no	private cardiologist				good evolution	0			0	no	no	tension mesurée par un medecin, tension equilibrée inferieur ou eqgal 140/90, vous avez changé de traitement antihypertensuer	0
you were managed in full at home	58	male	0	0	0	0	0	0	0	0	0	Chicha		sometimes	no	25-29,9	80	175	no	0	0	no	no	no	no	no	no	mild	14 jours	no performed	0	0	no	no	no	no					good evolution	0			0	no	no		0
you were managed in full at home	41	male	0	0	0	0	0	0	0	0	0	no		sometimes	no	25-29,9	80	175	no	0	0	no	no	no	no	no	no	mild	15	no performed	0	0	no	no	no	no					good evolution	0			0	no	no		0
you were managed in full at home	23	male	0	0	0	0	0	0	0	0	0	no		sometimes	no	25-29,9	80	175	no	0	0	no	no	no	no	no	no	mild	15	no performed	0	0	no	no	no	no					good evolution	0			0	no	no		0
you were managed in full at home	24	male	0	0	0	0	0	0	0	0	0	no		never	no	25-29,9	80	175	no	0	0	no	no	no	no	no	no	mild	10	no performed	0	0	no	no	no	no					good evolution	0			0	no	no		0
you were managed in full at home	25	female	0	0	0	0	0	0	0	0	0	no		never	no	25-29,9	80	175	no	0	0	no	no	no	no	no	no	mild	10	no performed	0	0	no	no	no	no					good evolution	0			0	no	no		0
you were managed in full at home	30	male	0	0	0	0	0	0	0	0	0	active smoker	5 PA	never	no	25-29,9	78	173	no	0	0	no	no	no	no	no	no	mild	2 jours	no performed	0	0	no	no	no	no	private general doctor				good evolution	0			0	no	no		0
you were managed in full at home	37	female	0	0	0	0	0	0	0	0	0	no		sometimes	no	25-29,9	78	173	no	0	0	no	no	no	no	no	corticoids	mild	3	no performed	0	0	no	no	no	no					good evolution	0			0	no	no		0
you were managed in full at home	34	female	0	0	0	0	0	0	0	0	0	no		Always	no	25-29,9	70	164	no	0	0	no	no	no	no	no	no	mild	14	no performed	0	0	no	no	no	no	Ordonnance pris avec le résultat de PCR				good evolution	0			0	no	no		0
you were managed in full at home	26	male	0	0	0	0	0	0	0	0	0	no		sometimes	no	25-29,9	90	186	asthma	0	0	no	no	no	no	no	no	mild	3	no performed	0	0	no	no	no	no	Auto-prescription				good evolution	0			0	Auccone	no		0
you were managed in full at home	43	male	0	0	0	0	0	0	0	0	0	smoking wenead		Always	no	25-29,9	90	186	no	0	0	no	no	no	no	no	no	mild	10	no performed	0	0	no	no	no	no	private general doctor				good evolution	0			0	no	no		0
you were managed in full at home	29	male	0	0	0	0	0	0	0	0	0	no		Always	no	25-29,9	87	183	no	0	0	no	no	no	no	no	no	mild	5	no performed	0	0	no	no	no	no					good evolution	0			0	no	Yes		0
you were managed in full at home	48	female	0	0	1	0	0	0	0	0	0	no		Always	no	25-29,9	75	170	no	0	0	no	no	no	no	no	no	mild	10	no performed	0	0	no	no	no	no	Auto-prescription				good evolution	0			0	no	Yes	tension equilibrée inferieur ou eqgal 140/90, vous avez gardé le meme traitement antihypertenseur	0
you were managed in full at home	65	male	0	0	0	0	0	0	0	0	0	no		sometimes	no	25-29,9	75	170	no	0	0	no	no	no	no	no	no	mild	7	no performed	0	0	no	no	no	no	inhospital general doctor				good evolution	0			0	no	no		0
you were managed in full at home	32	male	0	0	0	0	0	0	0	0	0	active smoker	5 PA	never	no	25-29,9	75	170	no	0	0	no	no	no	no	no	no	mild	7 J	no performed	0	0	no	no	no	no	inhospital general doctor				good evolution	0			0	no	no		0
you were managed in full at home	37	male	0	0	0	0	0	0	0	0	0	no		Always	no	25-29,9	85	181	no	0	0	no	no	no	no	no	no	mild	4	no performed	0	0	no	no	no	no	Auto-prescription				good evolution	0			0	no	no		0
you were managed in full at home	26	male	0	0	0	0	0	0	0	0	0	no		Always	no	25-29,9	85	181	no	0	0	no	no	no	no	no	no	mild	10	no performed	0	0	no	no	no	no	private general doctor				good evolution	0			0	no	no		0
you were managed in full at home	50	male	0	0	0	0	0	0	0	0	0	no		never	no	25-29,9	68	162	no	0	0	no	no	no	no	no	no	mild	4	no performed	0	0	no	no	no	no	private general doctor				good evolution	0			0	no	no		0
you were managed in full at home	27	male	0	0	0	0	0	0	0	0	0	active smoker	Chicha	never	no	25-29,9	82	178	no	0	0	no	no	no	no	no	no	mild	3	no performed	0	0	no	no	no	no	Auto-prescription				good evolution	0			0	no	no		0
you were managed in full at home	57	male	0	0	0	0	0	0	0	0	0	no		sometimes	no	25-29,9	80	176	no	0	0	no	no	no	no	no	no	mild	4	no performed	0	0	no	no	no	no					good evolution	0			0	no	no		0
you were managed in full at home	29	female	0	0	0	0	0	0	0	0	0	no		never	no	25-29,9	80	176	no	0	0	no	no	no	no	no	no	mild	7	no performed	0	0	no	no	no	no					good evolution	0			0	no	no		0
you were managed in full at home	30	female	0	0	0	0	0	0	0	0	0	no		never	no, HYPOTENTION	25-29,9	80	176	asthma	0	0	no	no	no	no	no	no	mild	10 J	no performed	0	0	no	no	no	no	private general doctor				good evolution	0			0	no	no		0
you were managed in full at home	30	male	0	0	0	0	0	0	0	0	0	no		never	no	25-29,9	96	193	no	0	0	no	no	no	no	no	no	mild	7	no performed	0	0	no	no	no	no					good evolution	0			0	no	no		0
you were managed in full at home	25	female	0	0	0	0	0	0	0	0	0	no		sometimes	no	25-29,9	70	165	no	0	0	no	no	no	no	no	no	mild	5	no performed	0	0	no	no	no	no	Auto-prescription				good evolution	0			0	no	no		0
you were managed in full at home	61	female	0	0	0	0	0	0	0	0	0	no		sometimes	no	25-29,9	70	165	no	0	0	no	no	no	no	no	no	mild	2	no performed	0	0	no	no	no	no	private general doctor				good evolution	0			0	no	no		0
you were managed in full at home	49	male	0	0	0	0	0	0	0	0	0	no		sometimes	no	25-29,9	70	165	no	0	0	no	no	no	no	no	no	mild	10	no performed	0	0	no	no	no	no	private general doctor				good evolution	0			0	no	Yes		0
you were managed in full at home	60	female	0	0	0	0	0	0	0	0	0	no		never	no	25-29,9	70	165	no	0	0	no	no	no	no	no	no	mild	3	no performed	0	0	no	no	no	no					good evolution	0			0	no	no		0
you were managed in full at home	37	female	0	0	0	0	0	0	0	0	0	no		never	no	25-29,9	70	165	no	0	0	no	no	no	no	no	no	mild	4	no performed	0	0	no	no	no	no					good evolution	0			0	no	no		0
you were managed in full at home	54	male	0	0	0	0	0	0	0	0	0	smoking wenead		never	no	25-29,9	70	165	no	0	0	no	no	no	no	no	colchicine 0.5 mg	mild	10	no performed	0	0	no	no	no	no	private general doctor				good evolution	0			0	no	Yes		0
you were managed in full at home	22	female	0	0	0	0	0	0	0	0	0	no		never	no	25-29,9	70	165	no	0	0	no	no	no	no	no	no	mild	2	no performed	0	0	no	no	no	no					good evolution	0			0	no	no		0
you were managed in full at home	52	female	0	0	0	0	0	0	0	0	0	no		never	no	25-29,9	70	165	no	0	0	no	no	no	no	no	no	mild	7	no performed	0	0	no	no	no	no	private general doctor				good evolution	0			0	no	no		0
you were managed in full at home	32	male	0	0	0	0	0	0	0	0	0	smoking wenead		never	no	25-29,9	70	165	no	0	0	no	no	no	no	no	no	mild	5	no performed	0	0	no	no	no	no					good evolution	0			0	no	no		0
you were managed in full at home	67	male	0	0	1	0	0	0	0	0	0	no		sometimes	ichemic cardiopathy	25-29,9	70	165	no	0	0	no	no	no	no	Aspegic ou Kardegic ou aspirine	no	mild	04jours	no performed	0	0	no	no	no	no	private general doctor				good evolution	0			0	no	no	tension equilibrée inferieur ou eqgal 140/90	0
you were managed in full at home	60	female	0	0	0	0	0	0	0	0	0	no		never	no	25-29,9	70	165	no	0	0	no	no	no	no	no	no	mild	15	no performed	0	0	no	no	no	no					good evolution	0			0	no	no		0
you were managed in full at home	76	male	0	0	0	0	0	0	0	0	0	no		never	no	25-29,9	70	165	no	0	0	no	no	no	no	no	no	mild	15	no performed	0	0	no	no	no	no					good evolution	0			0	no	no		0
you were managed in full at home	35	female	0	0	0	0	0	0	0	0	0	no		never	no	25-29,9	70	165	no	0	0	no	no	no	no	no	no	mild	7	no performed	0	0	no	no	no	no	inhospital pneumologist				good evolution	0			0	no	no		0
you were managed in full at home	30	female	0	0	0	0	0	0	0	0	0	no		never	no	25-29,9	70	165	no	0	0	no	no	no	no	no	no	mild	4	no performed	0	0	no	no	no	no	private general doctor				good evolution	0			0	no	no		0
you were managed in full at home	49	male	0	0	0	0	0	0	0	0	0	active smoker	4PA	sometimes	no	25-29,9	70	165	no	0	0	no	no	no	no	no	ipp	mild	15	no performed	0	0	no	no	no	no	inhospital general doctor				good evolution	0			0	no	Yes		0
you were managed in full at home	90	female	0	0	0	0	0	0	0	0	0	no		sometimes	no	25-29,9	65	159	no	0	0	no	no	no	no	no	no	mild	3	no performed	0	0	no	no	no	no	private general doctor				good evolution	0			0	no	no		0
you were managed in full at home	55	male	0	0	0	0	0	0	0	0	0	no		sometimes	no	25-29,9	74	170	asthma	0	0	no	no	no	no	no	ttt de l'asthma beta 2 mimétiques au besoin et corticoides inhalées	mild	15	no performed	0	0	no	no	no	no	inhospital general doctor				good evolution	0			0	no	no		0
you were managed in full at home	41	female	0	0	0	0	0	0	0	0	0	no		never	no	25-29,9	68	163	no	0	0	no	no	no	no	no	no	mild	14	no performed	0	0	no	no	no	no	private general doctor				good evolution	0			0	no	no		0
you were managed in full at home	65	female	0	0	0	0	0	0	0	0	0	no		sometimes	no	25-29,9	68	163	no	0	0	no	no	no	no	no	no	mild	15 j	no performed	0	0	no	no	no	no					good evolution	0			0	no	no		0
you were managed in full at home	32	male	0	0	0	0	0	0	0	0	0	no		never	no	25-29,9	82	179	no	0	0	no	no	no	no	no	no	mild	13j	no performed	0	0	no	no	no	no	inhospital general doctor				good evolution	0			0	no	no		0
you were managed in full at home	28	female	0	0	0	0	0	0	0	0	0	no		sometimes	no	25-29,9	73	169	no	0	0	no	no	no	no	no	no	mild	10 j	no performed	0	0	no	no	no	no					good evolution	0			0	no	no		0
you were managed in full at home	79	male	0	1	1	0	0	0	0	0	0	smoking wenead	30	never	no	25-29,9	80	177	no	0	0	no	no	no	no	no	no	mild	7	no performed	0	0	no	no	no	no	private general doctor				good evolution	0			0	no	no		0
you were managed in full at home	82	female	0	1	1	0	0	0	0	0	0	no		sometimes	no	25-29,9	72	168	no	0	0	no	no	no	no	no	no	mild	8	no performed	0	0	no	no	no	no	inhospital general doctor				good evolution	0			0	no	no	tension mesurée par un medecin, tension equilibrée inferieur ou eqgal 140/90, vous avez gardé le meme traitement antihypertenseur	0
you were managed in full at home	38	male	0	0	0	0	0	0	0	0	0	active smoker		Always	no	25-29,9	78	175	no	0	0	no	no	no	no	no	no	mild	2	no performed	0	0	no	no	no	no	inhospital general doctor				good evolution	0			0	no	no		0
you were managed in full at home	38	male	0	0	0	0	0	0	0	0	0	no		sometimes	no	25-29,9	78	175	no	0	0	no	no	no	no	no	no	mild	10 j	no performed	0	0	no	no	no	no					good evolution	0			0	no	no		0
you were managed in full at home	54	female	0	0	0	0	0	0	0	0	0	no		never	no	25-29,9	70	166	no	0	0	no	no	no	no	no	no	mild	7j	no performed	0	0	no	no	no	no	private general doctor				good evolution	0			0	no	no		0
you were managed in full at home	35	male	0	0	0	0	0	0	0	0	0	active smoker	16 pa	sometimes	no	25-29,9	70	166	no	0	0	no	no	no	no	no	no	mild	4 j	no performed	0	0	no	no	no	no	inhospital general doctor				good evolution	0			0	no	no		0
you were managed in full at home	29	female	0	0	0	0	0	0	0	0	0	no		sometimes	no	25-29,9	65	160	no	0	0	no	no	no	no	no	no	mild	5 jours	no performed	0	0	no	no	no	no	inhospital general doctor				good evolution	0			0	no	no		0
you were managed in full at home	46	female	0	0	0	0	0	0	0	0	0	no		sometimes	no	25-29,9	65	160	no	0	0	no	no	no	no	no	no	mild	8 jours	no performed	0	0	no	no	no	no	inhospital general doctor				good evolution	0			0	no	no		0
you were managed in full at home	48	female	0	0	0	0	0	0	0	0	0	no		never	no	25-29,9	65	160	no	0	0	no	no	no	no	no	no	mild	7	no performed	0	0	no	no	no	no					good evolution	0			0	no	no		0
you were managed in full at home	61	female	0	0	0	0	0	0	0	0	0	no		sometimes	no	25-29,9	65	160	no	0	0	no	no	no	no	no	no	mild	3	no performed	0	0	no	no	no	no	private general doctor				good evolution	0			0	no	Yes		0
you were managed in full at home	44	female	0	0	0	0	0	0	0	0	0	no		sometimes	no	25-29,9	65	160	no	0	0	no	no	no	no	no	no	mild	10	no performed	0	0	no	no	no	no	private general doctor				good evolution	0			0	no	no		0
you were managed in full at home	31	female	0	0	0	0	0	0	0	0	0	active smoker	5	Always	no	25-29,9	65	160	no	0	0	no	no	no	no	no	no	mild	10	no performed	0	0	no	no	no	no					good evolution	0			0	no	no		0
you were managed in full at home	26	female	0	0	0	0	0	0	0	0	0	no		never	no	25-29,9	65	160	no	0	0	no	no	no	no	no	no	mild	7	no performed	0	0	no	no	no	no	inhospital pneumologist				good evolution	0			0	no	no		0
you were managed in full at home	34	female	0	0	0	0	0	0	0	0	0	no		never	no	25-29,9	65	160	no	0	0	no	no	no	no	no	no	mild	4	no performed	0	0	no	no	no	no	private general doctor				good evolution	0			0	no	no		0
you were managed in full at home	59	female	0	0	1	0	0	0	0	0	0	no		never	no	25-29,9	65	160	no	0	0	no	no	no	no	no	no	mild	7	no performed	0	0	no	no	no	no	private pneumologist				good evolution	0			0	no	no	tension artérielle no mesurée pendant la période covid, vous avez gardé le meme traitement antihypertenseur	0
you were managed in full at home	32	female	0	0	0	0	0	0	0	0	0	no		never	no	25-29,9	65	160	no	0	0	no	no	no	no	no	no	mild	5	no performed	0	0	no	no	no	no	private general doctor				good evolution	0			0	no	no		0
you were managed in full at home	43	male	0	0	0	0	0	0	0	0	0	active smoker	20	sometimes	no	25-29,9	85	183	no	0	0	no	no	no	no	no	no	mild	20	no performed	0	0	no	no	no	no					good evolution	0			0	no	no		0
you were managed in full at home	26	male	0	0	0	0	0	0	0	0	0	active smoker		never	no	25-29,9	85	183	no	0	0	no	no	no	no	no	no	mild	10	no performed	0	0	no	no	no	no	inhospital general doctor				good evolution	0			0	no	no		0
you were managed in full at home	31	female	0	0	0	0	0	0	0	0	0	no		sometimes	no	25-29,9	75	172	no	0	0	no	no	no	no	no	no	mild	15	no performed	0	0	no	no	no	no					good evolution	0			0	no	no		0
you were managed in full at home	24	male	0	0	0	0	0	0	0	0	0	active smoker	4 PA	Always	no	25-29,9	75	172	no	0	0	LASER SUR LES YEUX IL Y A DES ANNEES	no	no	no	no	no	mild	7J	no performed	0	0	no	no	no	no	inhospital general doctor				good evolution	0			0	no	no		0
you were managed in full at home	53	female	0	0	0	0	0	0	0	0	0	no		never	no	25-29,9	69	165	no	0	0	no	no	no	no	no	no	mild	10j	no performed	0	0	no	no	no	no	inhospital general doctor				good evolution	0			0	no	no		0
you were managed in full at home	58	female	0	1	0	1	0	0	0	0	0	no		never	no	25-29,9	69	165	no	0	0	no	no	no	no	no	INSULINE ET TTT DE LA DYSLIPIDEMIE	mild	10 J	no performed	0	0	no	no	no	no	TRI COVID				good evolution	0			0	no	no		0
you were managed in full at home	43	male	0	0	0	0	0	0	0	0	0	no		Always	no	25-29,9	83	181	no	0	0	no	no	no	no	no	no	mild	6	no performed	0	0	no	no	no	no	private general doctor				good evolution	0			0	Auccone			0
you were managed in full at home	43	male	0	0	0	0	0	0	0	0	0	no		Always	no	25-29,9	83	181	no	0	0	no	no	no	no	no	no	mild	6	no performed	0	0	no	no	no	no	private general doctor				good evolution	0			0	Auccone			0
you were managed in full at home	61	female	0	0	1	0	0	0	0	0	0	no		sometimes	no	25-29,9	64	159	no	0	0	no	no	no	no	no	no	mild	8	no performed	0	0	no	no	no	no					good evolution	0			0	no	no	tension equilibrée inferieur ou eqgal 140/90	0
you were managed in full at home	21	male	0	0	0	0	0	0	0	0	0	no		sometimes	no	25-29,9	82	180	no	0	0	no	no	no	no	no	no	mild	3	no performed	0	0	no	no	no	no					good evolution	0			0	no	no		0
you were managed in full at home	24	male	0	0	0	0	0	0	0	0	0	active smoker		sometimes	no	25-29,9	82	180	no	0	0	no	no	no	no	no	no	mild	6	no performed	0	0	no	no	no	no					good evolution	0			0	no	no		0
you were managed in full at home	33	male	0	0	0	0	0	0	0	0	0	no		never	no	25-29,9	73	170	no	0	0	no	no	no	no	no	no	mild	4	no performed	0	0	no	no	no	no	private general doctor				good evolution	0			0	no	no		0
you were managed in full at home	47	female	0	0	0	0	0	0	0	0	0	no		never	no	25-29,9	80	178	no	0	0	no	no	no	no	no	no	mild	7	no performed	0	0	no	no	no	no	private general doctor				good evolution	0			0	no	no		0
you were managed in full at home	35	female	0	0	0	0	0	0	0	0	0	active smoker	12	sometimes	no	25-29,9	80	178	no	0	0	no	no	no	no	no	no	mild	10	no performed	0	0	no	no	no	no	private general doctor				good evolution	0			0	no	no		0
you were managed in full at home	32	female	0	0	0	0	0	0	0	0	0	no		never	no	25-29,9	63	158	no	0	0	no	no	no	no	no	no	mild	15	no performed	0	0	no	no	no	no	private general doctor				good evolution	0			0	no	no		0
you were managed in full at home	29	female	0	0	0	0	0	0	0	0	0	no		never	no	25-29,9	62	157	no	0	0	no	no	no	no	no	no	mild	14 J	no performed	0	0	no	no	no	no					good evolution	0			0	no	no		0
you were managed in full at home	38	male	0	0	0	0	0	0	0	0	0	no		never	no	25-29,9	77	175	no	0	0		no	no	no	no		mild	10	no performed	0	0	no	no	no	no	inhospital cardiologist				good evolution	0			0	Auccone			0
you were managed in full at home	28	male	0	0	0	0	0	0	0	0	0	no		Always	no	25-29,9	76	174	no	0	0	no	no	no	no	no	no	mild	4	no performed	0	0	no	no	no	no	private general doctor				good evolution	0			0	no	no		0
you were managed in full at home	63	female	0	0	0	0	0	0	0	0	0	no		sometimes	no	25-29,9	70	167	no	0	0	no	no	no	no	no	no	mild	5 JOURS	no performed	0	0	no	no	no	no	Auto-prescription				good evolution	0			0	no	no		0
you were managed in full at home	51	male	0	0	0	0	0	0	0	0	0	no		never	no	25-29,9	70	167	no	0	0	no	no	no	no	no	no	mild	10 j	no performed	0	0	no	no	no	no	private general doctor				good evolution	0			0	no	no		0
you were managed in full at home	35	female	0	0	0	0	0	1	0	0	0	no		sometimes	no	25-29,9	75	173	no	0	0	no	no	no	no	no	levothyrox 125	mild	15	no performed	0	0	no	no	no	no	private general doctor				good evolution	0			0	no	no		0
you were managed in full at home	53	female	0	0	0	0	0	0	0	0	0	no		never	no	25-29,9	64	160	asthma	0	0	no	no	no	no	no	no	mild	3 jours	no performed	0	0	no	no	no	no	sans médecin				good evolution	0			0	Auccone	no		0
you were managed in full at home	28	male	0	0	0	0	0	0	0	0	0	no		Always	no	25-29,9	81	180	no	0	0	no	no	no	no	no	no	mild	2	no performed	0	0	no	no	no	no	private pneumologist				good evolution	0			0	no	no		0
you were managed in full at home	38	male	0	0	0	0	0	0	0	0	0	active smoker	1 PA	sometimes	no	25-29,9	87	177	no	0	0	no	no	no	no	no	no	mild	3	no performed	0	0	no	no	no	no	Auto-prescription				Complications neurologiques	0			0	no	no		0
you were managed in full at home	35	female	0	0	0	0	0	0	0	0	0	no		sometimes	no	25-29,9	80	164	no	0	0	no	no	no	no	no	no	mild	10 JOURS	no performed	0	0	no	no	no	no	Auto-prescription				respiratory aggravation	0			0	no	no		0
you were managed in full at home	36	female	0	0	0	0	0	0	0	0	0	no		never	no	25-29,9	79	165	no	0	0	no	no	no	no	no	no	mild	4	no performed	1	2	LWMH curative 2	two injections /d ( curative: enoxa poids *2/d)	no	no	private general doctor	7	7		good evolution	0			0	no	no		1
you were managed in full at home	52	female	0	0	0	0	0	0	0	0	0	no		never	no	25-29,9	80	170	no	0	0	no	no	no	no	no	no	mild	10	no performed	1	2	LWMH curative 2	two injections /d ( curative: enoxa poids *2/d)	no	no		7			good evolution	0			0	no	no		1
you were managed in full at home	82	male	0	1	1	0	0	0	0	0	0	no		never	no	25-29,9	80	170	no	0	0	no	no	no	no	no	no	mild	7	no performed	1	2	LWMH curative 2	two injections /d ( curative: enoxa poids *2/d)	two injections /d ( curative: enoxa poids *2/d)	two injections /d ( curative: enoxa poids *2/d)	private general doctor		7		good evolution	0			0	no	no	tension artérielle no mesurée pendant la période covid, vous avez gardé le meme traitement antihypertenseur	1
you were managed in full at home	29	female	0	0	0	0	0	0	0	0	0	no		never	no	25-29,9	80	175	no	0	0	no	no	no	no	no	no	mild	10	no performed	1	2	LWMH curative 2	two injections /d ( curative: enoxa poids *2/d)	two injections /d ( curative: enoxa poids *2/d)	two injections /d ( curative: enoxa poids *2/d)	inhospital pneumologist		7		good evolution	0			0	no	no		1
you were managed in full at home	56	female	0	0	1	0	0	1	0	0	0	no		never	no	25-29,9	65	160	no	0	0	no	no	no	no	no	no	mild	15	performedandnormal	1	2	LWMH curative 2	two injections /d ( curative: enoxa poids *2/d)	two injections /d ( curative: enoxa poids *2/d)	two injections /d ( curative: enoxa poids *2/d)	private general doctor	15	15		good evolution	0			0	no	no	tension arterielle mesurée pendant covid par vous meme, tension equilibrée inferieur ou eqgal 140/90, vous avez gardé le meme traitement antihypertenseur	1
you were managed in full at home	67	female	0	1	1	1	0	0	0	0	0	no		never	no	25-29,9	80	165	no	0	0	no	no	no	no	no	no	mild	14	no performed	1	2	LWMH curative 2	no	two injections/d ( enoxa 40*2/d)	no			14		good evolution	0			0	no	no		0
you were managed in full at home	46	female	0	1	1	1	0	0	0	0	0	no		never	no	25-29,9	74	160	no	0	0	no	no	no	no	Aspegic ou Kardegic ou aspirine	no	mild	10	no performed	1	2	LWMH interm 2	two injections/d ( enoxa 40*2/d)	two injections/d ( enoxa 40*2/d)	two injections/d ( enoxa 40*2/d)	private general doctor		20		good evolution	0			0	no	no	tension mesurée par un medecin, tension equilibrée inferieur ou eqgal 140/90, vous avez gardé le meme traitement antihypertenseur	1
you were managed in full at home	45	female	0	0	0	0	0	0	0	0	0	no		sometimes	no	25-29,9	75	162	no	0	0	no	no	no	no	no	no	mild	10	no performed	1	2	LWMH interm 2	two injections/d ( enoxa 40*2/d)	two injections/d ( enoxa 40*2/d)	two injections/d ( enoxa 40*2/d)	inhospital general doctor		10		good evolution	0			0	no	no		1
you were managed in full at home	59	female	0	1	1	1	0	0	0	0	0	no		sometimes	ichemic cardiopathy	25-29,9	65	155	no	0	0	no	no	no	no	Aspegic ou Kardegic ou aspirine	BBloquant	mild	4	no performed	1	2	LWMH interm 2	two injections/d ( enoxa 40*2/d)	two injections/d ( enoxa 40*2/d)	two injections/d ( enoxa 40*2/d)	private general doctor		1		good evolution	0			0	no	no	tension artérielle no mesurée pendant la période covid, vous avez gardé le meme traitement antihypertenseur	1
you were managed in full at home	28	male	0	0	0	0	0	0	0	0	0	no		Always	no	25-29,9	82	177	no	0	0	no	no	no	no	no	no	mild	20	no performed	1	2	LWMH interm 2	two injections/d ( enoxa 40*2/d)	two injections/d ( enoxa 40*2/d)	two injections/d ( enoxa 40*2/d)	inhospital pneumologist		2		good evolution	0			0	no	no		1
you were managed in full at home	55	female	0	0	0	0	0	0	0	0	0	no		never	palpitation	25-29,9	73	168	no	0	0	no	no	no	no	no	gardenal	mild	15	no performed	1	2	LWMH interm 2	two injections/d ( enoxa 40*2/d)	no	no	private general doctor	6			good evolution	0			0	no	no		1
you were managed in full at home	46	female	0	0	0	0	0	0	0	0	0	no		never	no	25-29,9	85	170	no	0	0	no	no	no	no	no	no	mild	15 j	no performed	1	2	LWMH interm 2	two injections/d ( enoxa 40*2/d)	two injections/d ( enoxa 40*2/d)	two injections/d ( enoxa 40*2/d)	private general doctor		15 j		good evolution	0			0	no	no		0
you were managed in full at home	55	male	0	0	0	0	0	0	0	0	0	no		never	no	25-29,9	95	180	no	0	0	no	no	no	no	no	no	mild	7	no performed	1	2	LWMH interm 2	two injections/d ( enoxa 40*2/d)	no	no	private general doctor	10	10	0	good evolution	0			0	saignement minime (epistaxis, gingivorragie, ...)	no		0
you were managed in full at home	56	male	0	1	0	0	0	0	0	0	0	Chicha		sometimes	no	25-29,9	91	177	no	0	0	no	no	no	no	no	no	mild	14	no performed	1	2	LWMH interm 2	two injections/d ( enoxa 40*2/d)	two injections/d ( enoxa 40*2/d)	two injections/d ( enoxa 40*2/d)	private general doctor		6		good evolution	0			0	no	no		0
you were managed in full at home	82	female	0	0	1	0	0	0	0	0	0	no		never	Prothèse mécanique	25-29,9	76	165	no	0	0	no	no	no	no	no	anty_hypertenseur	mild	15 jours	performedandpathologique	1	2	LWMH interm 2	two injections/d ( enoxa 40*2/d)	two injections/d ( enoxa 40*2/d)	two injections/d ( enoxa 40*2/d)	private cardiologist		7		good evolution	0			0	no	no	tension mesurée par un medecin, tension equilibrée inferieur ou eqgal 140/90, vous avez gardé le meme traitement antihypertenseur	0
you were managed in full at home	69	male	0	1	0	0	0	0	0	0	0	no		sometimes	no	25-29,9	85	175	no	0	0	no	no	no	no	no	glucophage	mild	2 j	no performed	1	2	LWMH interm 2	two injections/d ( enoxa 40*2/d)	two injections/d ( enoxa 40*2/d)	two injections/d ( enoxa 40*2/d)	private general doctor		7		good evolution	0			0	no	no		0
you were managed in full at home	74	female	1	1	1	0	0	1	0	0	0	no		never	no	25-29,9	70	160	no	0	0	no	Yes	no	no	Aspegic ou Kardegic ou aspirine	no	mild	10	performedandpathologique	1	2	LWMH interm 2	two injections/d ( enoxa 40*2/d)	two injections/d ( enoxa 40*2/d)	one injection /d ( enoxa 40)	private pneumologist		20		good evolution	0			0	no	no	tension equilibrée inferieur ou eqgal 140/90, vous avez gardé le meme traitement antihypertenseur	0
you were managed in full at home	39	female	0	0	0	0	0	0	0	0	0	no		Always	no	25-29,9	69	159	no	0	0	no	no	no	no	no	no	mild	20 j	performedandpathologique	1	2	LWMH interm 2	two injections/d ( enoxa 40*2/d)	no	no	private general doctor		4		good evolution	0			0	no	no		0
you were managed in full at home	45	female	1	0	0	0	0	0	0	0	0	no		sometimes	no	25-29,9	78	172	no	0	0	no	Yes	no	no	no	no	mild	14	performedandpathologique	1	2	LWMH interm 2	two injections/d ( enoxa 40*2/d)	no	no	private general doctor	En cours	28		good evolution	0			0	Auccone	Yes		0
you were managed in full at home	32	female	0	0	0	0	0	0	0	0	0	no		sometimes	no	25-29,9	72	155	no	0	0	no	no	no	no	no	no	mild	14	no performed	1	2	LWMH preventif 1	no	one injection /d ( enoxa 40)	no			8		good evolution	0			0	no	no		1
you were managed in full at home	53	male	0	0	0	0	0	0	0	0	0	no		Always	no	25-29,9	85	170	no	0	0	no	no	no	no	no	no	mild	06j	no performed	1	2	LWMH preventif 1	no	one injection /d ( enoxa 40)	two injections /d ( curative: enoxa poids *2/d)	Dr ben jmeaa		14		good evolution	0			0	no	Yes		1
you were managed in full at home	39	female	1	0	0	0	0	0	0	0	0	no		sometimes	no	25-29,9	80	165	asthma	0	1	acchouchement <1 mois	no	no	no	no	no	mild	15	no performed	1	2	LWMH preventif 1	no	one injection /d ( enoxa 40)	no			7		good evolution	0			0	no	no		1
you were managed in full at home	55	female	0	1	0	0	0	0	0	0	0	no		sometimes	no	25-29,9	70	158	no	0	0	no	no	no	no	no	no	mild	10	no performed	1	2	LWMH preventif 1	no	one injection /d ( enoxa 40)	no			7		good evolution	0			0	no	no		1
you were managed in full at home	23	female	0	0	0	0	0	0	1	0	0	active smoker		never	no	25-29,9	81	165	no	0	0	no	no	no	no	no	antithyroïdiens	mild	10	no performed	1	2	LWMH preventif 1	one injection /d ( enoxa 40)	no	no	médecin biologiste	12			good evolution	0			0	no	no		1
you were managed in full at home	76	female	1	1	1	0	0	0	0	1	0	no		never	no	25-29,9	80	164	no	0	0	no	no	no	no	no	no	mild	14	no performed	1	2	LWMH preventif 1	one injection /d ( enoxa 40)	one injection /d ( enoxa 40)	one injection /d ( enoxa 40)			7		good evolution	0			0	no	no		1
you were managed in full at home	33	female	0	0	0	0	0	0	0	0	0	no		sometimes	no	25-29,9	80	164	no	0	0	no	no	no	no	no	no	mild	12	no performed	1	2	LWMH preventif 1	one injection /d ( enoxa 40)	no	no		1	1		good evolution	0			0	no	no		1
you were managed in full at home	70	female	0	0	0	0	0	0	0	0	0	no		Always	no	25-29,9	78	162	no	0	0	no	no	no	no	no	no	mild	10	no performed	1	2	LWMH preventif 1	one injection /d ( enoxa 40)	no	no	medecin infectiologue de libre pratique	4	4		good evolution	0			0	no	no		1
you were managed in full at home	73	male	0	0	0	0	0	0	0	0	0	no		never	no	25-29,9	94	178	chronic bronchopneumoathy	0	0	no	no	no	no	no	corticoids	mild	5	no performed	1	2	LWMH preventif 1	one injection /d ( enoxa 40)	one injection /d ( enoxa 40)	one injection /d ( enoxa 40)	private pneumologist		10		good evolution	0			0	no	Yes		1
you were managed in full at home	32	female	0	0	0	0	0	0	0	0	0	no		never	no	25-29,9	85	170	no	0	0	no	no	no	no	no	no	mild	3	no performed	1	2	LWMH preventif 1	one injection /d ( enoxa 40)	one injection /d ( enoxa 40)	one injection /d ( enoxa 40)	inhospital general doctor		6		good evolution	0			0	no	no		1
you were managed in full at home	66	female	0	0	1	1	0	0	0	0	0	no		never	no	25-29,9	80	165	no	0	0	no	no	no	no	Aspegic ou Kardegic ou aspirine	no	mild	12	no performed	1	2	LWMH preventif 1	one injection /d ( enoxa 40)	one injection /d ( enoxa 40)	one injection /d ( enoxa 40)	inhospital general doctor	20	20		good evolution	0			0	no	no	tension arterielle mesurée pendant covid par vous meme	1
you were managed in full at home	66	female	1	0	1	1	0	0	0	0	0	no		sometimes	no	25-29,9	78	163	asthma	0	0	no	Yes	no	no	Aspegic ou Kardegic ou aspirine	no	mild	7	performedandpathologique	1	2	LWMH preventif 1	one injection /d ( enoxa 40)	no	no	private pneumologist	2			good evolution	0			0	no	no	tension mesurée par un medecin, tension equilibrée inferieur ou eqgal 140/90, vous avez gardé le meme traitement antihypertenseur	1
you were managed in full at home	46	female	0	0	0	0	0	0	0	0	0	no		never	no	25-29,9	75	160	no	0	0	no	no	no	no	no	no	mild	10	no performed	1	2	LWMH preventif 1	one injection /d ( enoxa 40)	no	no	private general doctor	5			good evolution	0			0	no	no		1
you were managed in full at home	45	male	0	0	1	1	0	0	0	0	0	no		never	ichemic cardiopathy	25-29,9	90	176	no	0	0	no	no	no	no	Aspegic ou Kardegic ou aspirine	ttt antihta no précisé	mild	21 jours	performedandpathologique	1	2	LWMH preventif 1	one injection /d ( enoxa 40)	no	no	private general doctor		2		good evolution	0			0	no	no	tension mesurée par un medecin, vous avez gardé le meme traitement antihypertenseur	1
you were managed in full at home	57	female	0	0	0	0	0	0	0	0	0	no		never	no	25-29,9	79	165	asthma	0	0	no	no	no	no	no	no	mild	20	no performed	1	2	LWMH preventif 1	one injection /d ( enoxa 40)	no	no			4		good evolution	0			0	no	no		1
you were managed in full at home	62	female	0	0	0	0	0	0	0	0	0	no		sometimes	ichemic cardiopathy	25-29,9	79	165	no	0	0	no	no	no	no	Aspegic ou Kardegic ou aspirine	Cincor et Vascor	mild	7	no performed	1	2	LWMH preventif 1	one injection /d ( enoxa 40)	one injection /d ( enoxa 40)	one injection /d ( enoxa 40)	private pneumologist	4	4		good evolution	0			0	no	no		1
you were managed in full at home	48	female	0	0	0	0	0	0	0	0	0	no		never	no	25-29,9	85	172	asthma	0	0	no	no	no	no	no	no	mild	30	no performed	1	2	LWMH preventif 1	one injection /d ( enoxa 40)	one injection /d ( enoxa 40)	one injection /d ( enoxa 40)	inhospital general doctor		7		good evolution	0			0	no	no		1
you were managed in full at home	39	female	0	0	0	0	0	0	0	0	0	no		sometimes	no	25-29,9	82	169	no	0	0	no	no	no	no	no	no	mild	15	no performed	1	2	LWMH preventif 1	one injection /d ( enoxa 40)	no	no	inhospital general doctor	6	6		good evolution	0			0	no	no		1
you were managed in full at home	60	female	0	1	0	0	0	0	0	0	0	no		never	no	25-29,9	93	180	no	0	0	no	no	no	no	no	glucophage	mild	12	no performed	1	2	LWMH preventif 1	one injection /d ( enoxa 40)	no	no	inhospital general doctor		10		good evolution	0			0	no	Yes		1
you were managed in full at home	35	female	0	0	0	0	0	0	0	0	0	no		Always	no	25-29,9	75	162	no	0	0	no	no	no	no	no	no	mild	7	no performed	1	2	LWMH preventif 1	one injection /d ( enoxa 40)	one injection /d ( enoxa 40)	one injection /d ( enoxa 40)	private pneumologist	7	7		good evolution	0			0	no	no		1
you were managed in full at home	31	female	0	0	0	0	0	0	0	0	0	no		never	no	25-29,9	72	159	no	0	0	Grossesse en cours ( lorsqu'elle a découvert le covid)	no	no	no	no	no	mild	7	no performed	1	2	LWMH preventif 1	one injection /d ( enoxa 40)	no	no	gynécologue	3			good evolution	0			0	no	no		1
you were managed in full at home	41	female	0	0	0	0	0	0	0	0	0	no		never	no	25-29,9	72	160	asthma	0	0	no	no	no	no	no	corticoids	mild	3	no performed	1	2	LWMH preventif 1	one injection /d ( enoxa 40)	one injection /d ( enoxa 40)	one injection /d ( enoxa 40)	private pneumologist	10	10		good evolution	0			0	no	no		1
you were managed in full at home	40	female	0	0	0	0	0	0	0	0	0	no		sometimes	no	25-29,9	78	167	no	0	0	no	no	no	no	no	no	mild	7	no performed	1	2	LWMH preventif 1	one injection /d ( enoxa 40)	no	no	private general doctor		2		good evolution	0			0	no	no		1
you were managed in full at home	47	male	0	1	0	0	0	0	0	0	0	active smoker	20	never	no	25-29,9	90	180	no	0	0	no	no	no	no	no	no	mild	10	no performed	1	2	LWMH preventif 1	one injection /d ( enoxa 40)	one injection /d ( enoxa 40)	one injection /d ( enoxa 40)	private cardiologist				good evolution	0			0	no	no	tension arterielle mesurée pendant covid par vous meme	1
you were managed in full at home	45	male	0	0	0	0	0	0	0	0	0	no		sometimes	no	25-29,9	86	176	no	0	0	no	no	no	no	no	no	mild	3	no performed	1	2	LWMH preventif 1	one injection /d ( enoxa 40)	no	no	private pneumologist		10		good evolution	0			0	no	Yes		1
you were managed in full at home	45	male	0	1	0	0	0	0	0	0	0	active smoker		sometimes	no	25-29,9	85	175	no	0	0	no	no	no	no	no	no	mild	10	no performed	1	2	LWMH preventif 1	one injection /d ( enoxa 40)	one injection /d ( enoxa 40)	one injection /d ( enoxa 40)	private general doctor				good evolution	0			0	no	no	tension artérielle no mesurée pendant la période covid	1
you were managed in full at home	52	female	0	0	0	0	0	0	0	0	0	no		sometimes	no	25-29,9	82	172	no	0	0	no	no	no	no	no	no	mild	17	performedandpathologique	1	2	LWMH preventif 1	one injection /d ( enoxa 40)	one injection /d ( enoxa 40)	one injection /d ( enoxa 40)	private general doctor		6		good evolution	0			0	no	no		1
you were managed in full at home	52	male	0	1	0	0	0	0	0	0	0	no		sometimes	no	25-29,9	80	170	no	0	0	no	no	no	no	no	no	mild	4	no performed	1	2	LWMH preventif 1	one injection /d ( enoxa 40)	one injection /d ( enoxa 40)	one injection /d ( enoxa 40)	inhospital general doctor		6		good evolution	0			0	no	no		1
you were managed in full at home	64	male	0	1	1	1	0	0	0	0	0	no		never	no	25-29,9	80	170	asthma	0	0	no	no	no	no	Aspegic ou Kardegic ou aspirine	Aprovel et amlodis	mild	7	no performed	1	2	LWMH preventif 1	one injection /d ( enoxa 40)	one injection /d ( enoxa 40)	one injection /d ( enoxa 40)	private general doctor		6		good evolution	0			0	no	no	tension artérielle no mesurée pendant la période covid, vous avez gardé le meme traitement antihypertenseur	1
you were managed in full at home	60	male	0	0	0	0	0	0	0	0	0	no		sometimes	no	25-29,9	80	170	no	0	0	no	no	no	no	no	no	mild	20 j	no performed	1	2	LWMH preventif 1	one injection /d ( enoxa 40)	one injection /d ( enoxa 40)	one injection /d ( enoxa 40)			15 j		good evolution	0			0	no	no		1
you were managed in full at home	27	female	0	0	0	0	0	0	0	0	0	no		Always	no	25-29,9	77	170	no	0	0	no	no	no	no	no	no	mild	10	no performed	1	2	LWMH preventif 1	one injection /d ( enoxa 40)	one injection /d ( enoxa 40)	one injection /d ( enoxa 40)	Médecin anesthésiste-réanimateur (private)	5	5		good evolution	0			0	no	no		1
you were managed in full at home	40	female	0	0	0	0	0	0	0	0	0	no		never	no	25-29,9	72	165	no	0	0	no	no	no	no	no	no	mild	12	no performed	1	2	LWMH preventif 1	one injection /d ( enoxa 40)	one injection /d ( enoxa 40)	one injection /d ( enoxa 40)	private pneumologist		8		good evolution	0			0	no	no		1
you were managed in full at home	33	female	0	0	0	0	0	0	0	0	0	no		sometimes	no	25-29,9	60	151	asthma	0	0	no	no	no	no	no	no	mild	10	no performed	1	2	LWMH preventif 1	one injection /d ( enoxa 40)	no	no	inhospital general doctor		10		good evolution	0			0	no	no		1
you were managed in full at home	60	male	0	0	0	0	0	0	0	0	0	no		sometimes	no	25-29,9	76	170	no	0	0	no	no	no	no	no	no	mild	9	no performed	1	2	LWMH preventif 1	no	one injection /d ( enoxa 40)	no			10		good evolution	0			0	no	no		1
you were managed in full at home	25	female	0	0	0	0	0	0	0	0	0	no		sometimes	no	25-29,9	82	177	no	0	0	no	no	no	no	no	allergica	mild	12 jours	no performed	1	2	LWMH preventif 1	one injection /d ( enoxa 40)	one injection /d ( enoxa 40)	one injection /d ( enoxa 40)	inhospital general doctor	12 jours	12 jours		good evolution	0			0	no	no		1
you were managed in full at home	50	male	0	0	0	0	0	0	0	0	0	no		never	no	25-29,9	81	177	no	0	0	no	no	no	no	no	no	mild	5	no performed	1	2	LWMH preventif 1	one injection /d ( enoxa 40)	no	no	médecin orthopédiste membre de la famille		4		good evolution	0			0	no	no		1
you were managed in full at home	49	female	0	0	0	0	0	0	0	0	0	no		Always	no	25-29,9	70	165	no	0	0	no	no	no	no	no	no	mild	7	no performed	1	2	LWMH preventif 1	one injection /d ( enoxa 40)	one injection /d ( enoxa 40)	one injection /d ( enoxa 40)	inhospital pneumologist				good evolution	0			0	no	no		1
you were managed in full at home	77	female	0	0	0	0	0	0	0	0	0	no		never	no	25-29,9	75	171	no	0	0	no	no	no	no	no	no	mild	10	no performed	1	2	LWMH preventif 1	one injection /d ( enoxa 40)	one injection /d ( enoxa 40)	one injection /d ( enoxa 40)			7		good evolution	0			0	no	no		1
you were managed in full at home	42	female	0	0	0	0	0	0	0	0	0	no		sometimes	no	25-29,9	74	170	no	0	0	no	no	no	no	no	no	mild	9	no performed	1	2	LWMH preventif 1	one injection /d ( enoxa 40)	one injection /d ( enoxa 40)	one injection /d ( enoxa 40)	Auto-prescription		10		good evolution	0			0	no	no		1
you were managed in full at home	60	female	0	1	0	0	0	0	0	0	0	no		Always	no	25-29,9	73	169	no	0	0	no	no	no	no	no	no	mild	10	no performed	1	2	LWMH preventif 1	one injection /d ( enoxa 40)	no	no	private general doctor		4		good evolution	0			0	no	no		1
you were managed in full at home	40	male	0	0	0	0	0	0	0	0	0	smoking wenead		sometimes	no	25-29,9	80	177	no	0	0	no	no	no	no	no	no	mild	21	performedandpathologique	1	2	LWMH preventif 1	no	one injection /d ( enoxa 40)	no	private general doctor	10	10		good evolution	0			0	no	no		1
you were managed in full at home	39	male	0	0	0	0	0	0	0	0	0	active smoker	20	never	no	25-29,9	80	178	no	0	0	no	no	no	no	no	no	mild	8	no performed	1	2	LWMH preventif 1	one injection /d ( enoxa 40)	no	no	inhospital general doctor		5		good evolution	0			0	no	no		1
you were managed in full at home	48	male	0	0	0	0	0	0	0	0	0	no		never	no	25-29,9	77	175	no	0	0	no	no	no	no	no	no	mild	8	no performed	1	2	LWMH preventif 1	one injection /d ( enoxa 40)	no	no	private general doctor	5			good evolution	0			0	no	no		1
you were managed in full at home	74	male	0	0	0	0	0	0	0	0	0	no		Always	no	25-29,9	77	175	no	0	0	no	no	no	no	no	no	mild	14	no performed	1	2	LWMH preventif 1	one injection /d ( enoxa 40)	one injection /d ( enoxa 40)	one injection /d ( enoxa 40)	inhospital general doctor	10	10		good evolution	0			0	no	no		1
you were managed in full at home	65	male	0	1	0	0	0	0	0	0	0	no		sometimes	no	25-29,9	70	167	no	0	0	no	no	no	no	no	ADO	mild	1	no performed	1	2	LWMH preventif 1	one injection /d ( enoxa 40)	one injection /d ( enoxa 40)	one injection /d ( enoxa 40)	neurologue private		7		good evolution	0			0	no	no		1
you were managed in full at home	59	female	0	0	0	0	0	1	0	0	0	no		never	no	25-29,9	70	167	no	0	0	no	no	no	no	no	antithyroïdien	mild	8	no performed	1	2	LWMH preventif 1	one injection /d ( enoxa 40)	no	no	private general doctor	10			good evolution	0			0	no	no		1
you were managed in full at home	45	female	0	0	1	0	0	0	0	0	0	no		sometimes	no	25-29,9	90	174	no	0	0	no	no	no	no	no	no	mild	14	performedandnormal	1	2	LWMH preventif 1	one injection /d ( enoxa 40)	one injection /d ( enoxa 40)	one injection /d ( enoxa 40)			10		good evolution	0			0	no	no		0
you were managed in full at home	70	female	0	0	0	0	0	0	0	0	0	no		never	no	25-29,9	90	174	no	0	0	no	no	no	no	no	no	mild	25	no performed	1	2	LWMH preventif 1	one injection /d ( enoxa 40)	one injection /d ( enoxa 40)	one injection /d ( enoxa 40)			10		good evolution	0			0	no	no		0
you were managed in full at home	48	male	0	0	0	0	0	0	0	0	0	smoking wenead	10	sometimes	no	25-29,9	85	170	no	0	0	no	no	no	no	no	no	mild	15	no performed	1	2	LWMH preventif 1	one injection /d ( enoxa 40)	no	no			7		good evolution	0			0	no	no		0
you were managed in full at home	53	male	0	0	0	0	0	0	0	0	0	active smoker		sometimes	no	25-29,9	85	170	no	0	0	no	no	no	no	no	no	mild	15	no performed	1	2	LWMH preventif 1	one injection /d ( enoxa 40)	one injection /d ( enoxa 40)	one injection /d ( enoxa 40)			3		good evolution	0			0	no	no		0
you were managed in full at home	63	female	0	0	0	0	0	0	0	0	0	no		never	no	25-29,9	80	165	no	0	0	no	no	no	no	no	no	mild	20	no performed	1	2	LWMH preventif 1	one injection /d ( enoxa 40)	no	no	private general doctor	10	10	0	good evolution	0			0	Auccone	no		0
you were managed in full at home	50	female	0	0	0	0	0	0	0	0	0	no		never	no	25-29,9	80	165	no	0	0	no	no	no	no	no	no	mild	14	no performed	1	2	LWMH preventif 1	one injection /d ( enoxa 40)	no	no	private general doctor	10	10		good evolution	0			0	no	no		0
you were managed in full at home	35	female	0	0	0	0	0	0	0	0	0	no		sometimes	no	25-29,9	75	160	asthma	0	0	no	no	no	no	no	no	mild	12	no performed	1	2	LWMH preventif 1	one injection /d ( enoxa 40)	no	no	inhospital general doctor		3		good evolution	0			0	no	no		0
you were managed in full at home	73	female	0	0	0	0	0	0	0	0	0	no		sometimes	no	25-29,9	70	155	no	0	0	no	no	no	no	no	no	mild	10 jours	no performed	1	2	LWMH preventif 1	one injection /d ( enoxa 40)	one injection /d ( enoxa 40)	one injection /d ( enoxa 40)	inhospital general doctor	10 jours	10		good evolution	0			0	no	no		0
you were managed in full at home	66	female	0	0	0	0	0	0	0	0	0	no		never	no	25-29,9	65	150	no	0	0	no	no	no	no	no	no	mild	5	no performed	1	2	LWMH preventif 1	one injection /d ( enoxa 40)	no	no		1	1		good evolution	0			0	no	Yes		0
you were managed in full at home	54	male	0	0	0	0	0	0	0	0	0	no		never	no	25-29,9	80	167	no	0	0	no	no	no	no	no	no	mild	3	performedandpathologique	1	2	LWMH preventif 1	one injection /d ( enoxa 40)	no	no	inhospital pneumologist		5		good evolution	0			0	no	no		0
you were managed in full at home	42	female	1	0	0	0	0	0	0	0	0	no		Always	no	25-29,9	80	168	no	0	1	Chirurgie orthopédique, gynécologique, urologique, carcinologique < 1 mois	no	no	no	no	no	mild	7	no performed	1	2	LWMH preventif 1	one ingection/d ( enoxa 20/d)	one ingection/d ( enoxa 20/d)	one ingection/d ( enoxa 20/d)	private general doctor	10	10		good evolution	0			0	no	no		0
you were managed in full at home	76	female	0	0	1	0	0	0	0	0	0	no		sometimes	no	25-29,9	79	168	no	0	0	no	no	no	no	no	antihypertenseurs	mild	10 jours	no performed	1	2	LWMH preventif 1	one injection /d ( enoxa 40)	one injection /d ( enoxa 40)	one injection /d ( enoxa 40)	infectiologue	10 jours	10		good evolution	0			0	no	no	tension artérielle no mesurée pendant la période covid	0
you were managed in full at home	59	male	0	1	1	1	0	0	0	0	0	smoking wenead	30	sometimes	no	25-29,9	90	180	no	0	0		no	no	no	Aspegic ou Kardegic ou aspirine		mild	10	performedandpathologique	1	2	LWMH preventif 1	one injection /d ( enoxa 40)	no	no	private pneumologist	14	14		good evolution	0			0	Auccone			0
you were managed in full at home	65	male	0	0	1	0	0	0	0	0	0	no		Always	no	25-29,9	90	180	no	0	0	no	no	no	no	no	no	mild	5j	performedandnormal	1	2	LWMH preventif 1	one injection /d ( enoxa 40)	Rivaroxaban 10	no	private general doctor	17j	3	15j	good evolution	0			0	no	Yes	tension mesurée par un medecin, tension equilibrée inferieur ou eqgal 140/90	0
you were managed in full at home	42	male	0	0	0	0	0	0	0	0	0	no		never	no	25-29,9	90	180	no	0	0	no	no	no	no	no	no	mild	7	no performed	1	2	LWMH preventif 1	one injection /d ( enoxa 40)	no	no	private general doctor		2		good evolution	0			0	no	no		0
you were managed in full at home	58	female	0	0	1	0	0	0	0	0	0	no		sometimes	no	25-29,9	85	175	no	0	0	no	no	no	no	no	no	mild	12	no performed	1	2	LWMH preventif 1	one injection /d ( enoxa 40)	two injections/d ( enoxa 40*2/d)	two injections/d ( enoxa 40*2/d)	private pneumologist		14		good evolution	0			0	no	no	tension arterielle mesurée pendant covid par vous meme, tension equilibrée inferieur ou eqgal 140/90, vous avez gardé le meme traitement antihypertenseur	0
you were managed in full at home	50	male	0	1	0	0	0	0	0	0	0	no		sometimes	no	25-29,9	85	175	no	0	0	no	no	no	no	no	no	mild	10	performedandpathologique	1	2	LWMH preventif 1	one injection /d ( enoxa 40)	one injection /d ( enoxa 40)	one injection /d ( enoxa 40)	inhospital general doctor		8		good evolution	0			0	no	no		0
you were managed in full at home	60	male	0	0	1	0	0	0	0	0	0	smoking wenead	50	never	ichemic cardiopathy	25-29,9	80	170	no	0	0	no	no	no	no	Aspegic ou Kardegic ou aspirine	no	mild	15	performedandnormal	1	2	LWMH preventif 1	one injection /d ( enoxa 40)	two injections/d ( enoxa 40*2/d)	no	private general doctor		15		good evolution	0			0	no	no	tension artérielle no mesurée pendant la période covid, vous avez gardé le meme traitement antihypertenseur	0
you were managed in full at home	46	female	0	0	1	1	0	0	0	0	0	no		never	no	25-29,9	80	170	no	0	0	no	no	no	no	no	ttt de l hta	mild	20	no performed	1	2	LWMH preventif 1	one injection /d ( enoxa 40)	no	no	medecin de travail		10		good evolution	0			0	no	no	tension artérielle no mesurée pendant la période covid	0
you were managed in full at home	66	female	0	0	1	0	0	0	0	0	0	no		never	no	25-29,9	80	170	no	0	0	no	no	no	no	no	no	mild	10	no performed	1	2	LWMH preventif 1	one injection /d ( enoxa 40)	one injection /d ( enoxa 40)	one injection /d ( enoxa 40)	inhospital general doctor		6		good evolution	0			0	no	no	tension artérielle no mesurée pendant la période covid, vous avez gardé le meme traitement antihypertenseur	0
you were managed in full at home	30	female	0	0	0	0	0	0	0	0	0	no		sometimes	no	25-29,9	80	170	no	0	0	no	no	no	no	no	no	mild	20	no performed	1	2	LWMH preventif 1	one injection /d ( enoxa 40)	no	no	résidente en cardiologie	21	20		good evolution	0			0	no	no		0
you were managed in full at home	27	male	0	0	0	0	0	0	0	0	0	no		Always	no	25-29,9	80	170	no	0	0	no	no	no	no	no	no	mild	5 jours	no performed	1	2	LWMH preventif 1	one injection /d ( enoxa 40)	no	no	inhospital pneumologist		8		good evolution	0			0	no	no		0
you were managed in full at home	53	female	0	0	0	0	0	0	0	0	0	no		never	no	25-29,9	75	165	no	0	0	no	no	no	no	no	no	mild	7	no performed	1	2	LWMH preventif 1	one injection /d ( enoxa 40)	one injection /d ( enoxa 40)	one injection /d ( enoxa 40)	private general doctor		3		good evolution	0			0	no	no		0
you were managed in full at home	59	male	0	0	0	0	0	0	0	0	0	smoking wenead		never	no	25-29,9	88	180	no	0	0	no	no	no	no	no	no	mild	10	no performed	1	2	LWMH preventif 1	one injection /d ( enoxa 40)	no	no	private general doctor	6			good evolution	0			0	no	no		0
you were managed in full at home	41	male	0	0	0	0	0	0	0	0	0	no		never	no	25-29,9	83	175	no	0	0	no	no	no	no	no	no	mild	7 j	no performed	1	2	LWMH preventif 1	one injection /d ( enoxa 40)	one injection /d ( enoxa 40)	one injection /d ( enoxa 40)	private general doctor	aspegic 100 pendant 10j	2		good evolution	0			0	no	no		0
you were managed in full at home	55	female	1	0	1	1	0	1	0	0	0	no		sometimes	no	25-29,9	72	164	no	0	1	Chirurgie orthopédique, gynécologique, urologique, carcinologique < 1 mois	no	no	no	no	no	mild	5	performedandnormal	1	2	LWMH preventif 1	one injection /d ( enoxa 40)	no	no			10		good evolution	0			0	no	no		0
you were managed in full at home	39	female	0	0	0	0	0	0	0	0	0	no		Always	no	25-29,9	72	164	no	0	0	no	no	no	no	no	no	mild	7	performedandpathologique	1	2	LWMH preventif 1	one injection /d ( enoxa 40)	no	no		8	8		good evolution	0			0	no	no		0
you were managed in full at home	55	female	0	0	0	0	0	0	0	0	0	no		never	no	25-29,9	60	150	no	0	0	no	no	no	no	no	no	mild	20	performedandnormal	1	2	LWMH preventif 1	one injection /d ( enoxa 40)	no	no	private pneumologist				good evolution	0			0	no	no		0
you were managed in full at home	50	male	0	0	0	0	0	0	0	0	0	Chicha		never	no	25-29,9	75	168	no	0	0	no	no	no	no	no	no	mild	6	no performed	1	2	LWMH preventif 1	one injection /d ( enoxa 40)	one injection /d ( enoxa 40)	one injection /d ( enoxa 40)	private general doctor		6		good evolution	0			0	no	no		0
you were managed in full at home	54	female	0	0	0	0	0	0	0	0	0	no		never	no	25-29,9	68	160	no	0	0	no	no	no	no	no	no	mild	13 jours	no performed	1	2	LWMH preventif 1	one injection /d ( enoxa 40)	one injection /d ( enoxa 40)	one injection /d ( enoxa 40)	Auto-prescription	4 jours	4		good evolution	0			0	no	no		0
you were managed in full at home	37	male	0	0	0	0	0	0	0	0	0	active smoker	8	never	no	25-29,9	85	180	no	0	0	no	no	no	no	no	no	mild	4	no performed	1	2	LWMH preventif 1	one injection /d ( enoxa 40)	no	no	inhospital general doctor		4		good evolution	0			0	no	no		0
you were managed in full at home	34	female	0	1	0	0	0	0	0	0	0	no		never	no	25-29,9	85	180	no	0	0	no	no	no	no	no	insuline	mild	10	performedandpathologique	1	2	LWMH preventif 1	one injection /d ( enoxa 40)	no	no	ORL	5			good evolution	0			0	no	no		0
you were managed in full at home	29	male	0	0	0	0	0	0	0	0	0	no		sometimes	no	25-29,9	80	175	no	0	0	no	no	no	no	no	no	mild	20	performedandnormal	1	2	LWMH preventif 1	one injection /d ( enoxa 40)	one injection /d ( enoxa 40)	one injection /d ( enoxa 40)			7		good evolution	0			0	no	no		0
you were managed in full at home	51	female	0	0	0	0	0	0	0	0	0	no		never	no	25-29,9	70	165	no	0	0	no	no	no	no	no	no	mild	15	no performed	1	2	LWMH preventif 1	one injection /d ( enoxa 40)	one injection /d ( enoxa 40)	one injection /d ( enoxa 40)			3		good evolution	0			0	no	no		0
you were managed in full at home	63	male	0	0	0	0	0	0	0	0	0	no		Always	no	25-29,9	80	177	no	0	0	no	no	no	no	no	no	mild	8 jours	performedandpathologique	1	2	LWMH preventif 1	one injection /d ( enoxa 40)	no	no	private pneumologist		26		good evolution	0			0	no	Yes		0
you were managed in full at home	59	male	0	0	1	0	0	1	0	0	0	no		never	HTA	25-29,9	72	168	no	0	0		no	no	no	no	corticotherapie	mild	7	no performed	1	2	LWMH preventif 1	one injection /d ( enoxa 40)	no	no	inhospital cardiologist	7	7		good evolution	0			0	Auccone			0
you were managed in full at home	40	male	0	0	0	0	0	0	0	0	0	no		never	no	25-29,9	78	175	no	0	0	no	no	no	no	no	no	mild	5	no performed	1	2	LWMH preventif 1	no	one injection /d ( enoxa 40)	no	Auto-prescription	6	6		good evolution	0			0	Auccone			0
you were managed in full at home	23	female	0	0	0	0	0	0	0	0	0	no		never	no	25-29,9	65	160	no	0	0	no	no	no	no	no	no	mild	19	no performed	1	2	LWMH preventif 1	one injection /d ( enoxa 40)	no	no	private general doctor		12		good evolution	0			0	no	no		0
you were managed in full at home	35	male	0	0	0	0	0	0	0	0	0	no		Always	no	25-29,9	80	178	no	0	0	no	no	no	no	no	no	mild	3	no performed	1	2	LWMH preventif 1	one injection /d ( enoxa 40)	no	no	private general doctor		4		good evolution	0			0	no	no		0
you were managed in full at home	57	male	0	0	0	0	0	0	0	0	0	no		sometimes	no	25-29,9	72	169	pneumonie	0	0	no	no	no	no	no	no	mild	3 jours	no performed	1	2	LWMH preventif 1	one injection /d ( enoxa 40)	one injection /d ( enoxa 40)	one injection /d ( enoxa 40)	private pneumologist		3		good evolution	0			0	saignement minime (epistaxis, gingivorragie, ...)	no		0
you were managed in full at home	32	male	0	0	0	0	0	0	0	0	0	no		never	no	25-29,9	85	184	no	0	0	no	no	no	no	no	no	mild	10	performedandnormal	1	2	LWMH preventif 1	one injection /d ( enoxa 40)	one injection /d ( enoxa 40)	one injection /d ( enoxa 40)			5		good evolution	0			0	no	no		0
you were managed in full at home	39	female	1	0	0	0	0	0	0	0	0	no		never	no	25-29,9	65	160	no	1	0	contraceptifs	no	no	no	no	no	mild	5	no performed	0	0	no	no	no	no	private general doctor				thromboembolic complications	1	26	thrombophlebite	0	no	no		1
you were managed in full at home	74	male	0	0	0	0	0	0	0	0	0	no		never	no	25-29,9	85	170	chronic bronchopneumoathy	0	0	no	no	no	no	no	no	mild	15	performedandpathologique	0	0	no	no	no	no	private general doctor				good evolution	0			0	no	Yes		1
you were managed in full at home	33	female	0	0	0	0	0	1	0	0	0	no		never	no	25-29,9	78	164	no	0	0	no	no	no	no	no	no	mild	7	no performed	0	0	no	no	no	no	Gastrologue private				good evolution	0			0	no	Yes		1
you were managed in full at home	37	female	0	0	0	0	0	0	0	0	0	no		never	no	25-29,9	75	167	no	0	0	no	no	no	no	no	no	mild	15	no performed	0	0	no	no	no	no					good evolution	0			0	no	no		1
you were managed in full at home	85	male	0	0	0	0	0	0	0	0	0	no		never	no	25-29,9	85	170	no	0	0	no	no	no	no	no	no	mild	10	performedandpathologique	0	0	no	no	no	no	inhospital general doctor				death	1			0	no	no		0
you were managed in full at home	41	male	0	0	0	0	0	0	0	0	0	no		never	no	25-29,9	75	170	no	0	0	no	no	no	no	no	no	mild	7 jours	performedandnormal	0	0	no	no	no	no	private cardiologist				hospitalisation necessity	0			0	no	no		0
you were managed in full at home	60	male	0	0	1	0	0	0	0	0	0	no		never	no	25-29,9	100	183	no	0	0	no	no	no	no	no	no	mild	15	no performed	0	0	no	no	no	no					good evolution	0			0	no	no		0
you were managed in full at home	83	male	0	0	0	0	0	0	0	0	0	no		never	no	25-29,9	80	175	no	0	0	no	no	no	no	no	no	mild	14	no performed	0	0	no	no	no	no					good evolution	0			0	no	no		0
you were managed in full at home	77	female	0	0	1	0	0	0	0	0	0	no		never	no	25-29,9	65	160	no	0	0	no	no	no	no	no	no	mild	10	performedandnormal	0	0	no	no	no	no	private general doctor				good evolution	0			0	no	no	tension mesurée par un medecin, vous avez gardé le meme traitement antihypertenseur	0
you were managed in full at home	66	male	0	0	0	0	0	0	0	0	0	no		never	no	25-29,9	84	176	no	0	0	no	no	no	no	no	no	mild	4	no performed	1	2	LWMH interm 2	two injections/d ( enoxa 40*2/d)	no	no	private general doctor	5	5		thromboembolic complications, death	1	4	AVC	0	no	no		0
you were managed in full at home	72	male	0	1	1	0	0	0	0	0	0	smoking wenead		Always	Prothèse mécanique	25-29,9	70	165	no	0	0	no	no	no	no	Aspegic ou Kardegic ou aspirine	traitement de diabète( des comprimées)	mild	7 jours	performedandpathologique	1	2	LWMH interm 2	two injections/d ( enoxa 40*2/d)	two injections /d ( curative: enoxa poids *2/d)	two injections /d ( curative: enoxa poids *2/d)	inhospital cardiologist	15	15		hospitalisation necessity	0			0	Auccone	no	tension mesurée par un medecin, tension equilibrée inferieur ou eqgal 140/90, vous avez gardé le meme traitement antihypertenseur	0
you were managed in full at home	31	male	1	0	0	0	0	0	0	0	0	no		Always	no	25-29,9	75	172	no	0	1	Chirurgie orthopédique, gynécologique, urologique, carcinologique < 1 mois	no	no	no	no	immunosupresseurs	mild	10	performedandpathologique	1	2	LWMH interm 2	two injections/d ( enoxa 40*2/d)	two injections/d ( enoxa 40*2/d)	two injections/d ( enoxa 40*2/d)	inhospital pneumologist		5		good evolution	0			0	saignement minime (epistaxis, gingivorragie, ...)	no		0
you were managed in full at home	70	female	0	0	1	0	0	0	1	0	0	no		never	no	25-29,9	73	165	no	0	0	no	no	no	no	no	ANTI HYPERTENSEUR	mild	30	performedandnormal	1	2	LWMH preventif 1	one injection /d ( enoxa 40)	two injections /d ( curative: enoxa poids *2/d)	Rivaroxaban 20	private cardiologist	45	14	30	good evolution	0			0	no	no	tension equilibrée inferieur ou eqgal 140/90	1
you were managed in full at home	71	female	0	0	1	0	0	0	0	0	0	no		never	no	25-29,9	85	170	chronic bronchopneumoathy	0	0	no	no	no	no	no	no	mild	4	performedandnormal	1	2	LWMH preventif 1	one injection /d ( enoxa 40)	one injection /d ( enoxa 40)	one injection /d ( enoxa 40)	private pneumologist	7	7		respiratory aggravation	0			0	no	no	tension arterielle mesurée pendant covid par vous meme, vous avez gardé le meme traitement antihypertenseur	1
you were managed in full at home	75	male	0	0	0	0	0	0	0	0	0	no		never	no	25-29,9	90	175	no	0	0	no	no	no	no	no	no	mild	25	no performed	1	2	LWMH preventif 1	one injection /d ( enoxa 40)	one injection /d ( enoxa 40)	one injection /d ( enoxa 40)			5		good evolution	0			0	no	no		0
you were managed in full at home	76	male	0	1	0	0	0	0	0	0	0	no		never	no	25-29,9	75	172	no	0	0	no	no	no	no	no	no	mild	15	performedandnormal	1	2	LWMH preventif 1	one injection /d ( enoxa 40)	one injection /d ( enoxa 40)	one injection /d ( enoxa 40)			7		good evolution	0			0	no	no		0
you were managed in full at home	58	male	0	0	0	0	0	0	0	0	0	no		sometimes	no	25-29,9	80	176	no	0	0	no	no	no	no	no	no	no symptoms	0	no performed	1	1	DOA preventif	Rivaroxaban 10	Rivaroxaban 10	Rivaroxaban 10	inhospital cardiologist	16		16	good evolution	0			0	no	Yes		0
you were managed in full at home	26	female	0	0	0	0	0	0	0	0	0	no		sometimes	no	25-29,9	78	163	no	0	0	no	no	no	no	no	no	no symptoms	Asymptomatique	no performed	0	0	no	no	no	no	inhospital general doctor				good evolution	0			0	no	no		1
you were managed in full at home	30	female	0	0	0	0	0	0	0	0	0	no		never	no	25-29,9	85	172	no	0	0	no	no	no	no	no	no	no symptoms	15	no performed	0	0	no	no	no	no	Auto-prescription				good evolution	0			0	no	Yes		1
you were managed in full at home	58	male	0	1	1	0	0	0	0	0	0	no		never	Prothèse mécanique	25-29,9	90	180	no	0	0	no	no	no	no	Clopidogrel ( plavix, pidogrel, clopix, cloven, copigrel)	corvasal	no symptoms	0	no performed	0	0	no	no	no	no	inhospital general doctor				good evolution	0			0	no	no	tension mesurée par un medecin	1
you were managed in full at home	35	female	0	0	0	0	0	0	0	0	0	no		never	no	25-29,9	77	167	no	0	0	Grossesse en cours ( lorsqu'elle a découvert le covid)	no	no	no	no	no	no symptoms	0	no performed	0	0	no	no	no	no	Gynécologue private				good evolution	0			0	no	no		1
you were managed in full at home	38	male	0	0	0	0	0	0	0	0	0	active smoker	6 PA	sometimes	no	25-29,9	83	176	no	0	0	no	no	no	no	no	no	no symptoms	0	no performed	0	0	no	no	no	no					good evolution	0			0	no	no		1
you were managed in full at home	57	male	0	0	0	0	0	0	0	0	0	no		never	no	25-29,9	85	180	asthma	0	0	no	no	no	no	no	no	no symptoms	0	no performed	0	0	no	no	no	no	Auto-prescription				good evolution	0			0	no	no		1
you were managed in full at home	53	male	0	0	0	0	0	0	0	0	0	no		sometimes	athérome	25-29,9	80	176	no	0	0	no	no	no	no	no	statines	no symptoms	Asymptomatique	no performed	0	0	no	no	no	no					good evolution	0			0	no	no		1
you were managed in full at home	32	female	0	0	0	0	0	0	0	0	0	no		never	no	25-29,9	70	165	no	0	0	no	no	no	no	no	no	no symptoms	Asymptomatique	no performed	0	0	no	no	no	no	private general doctor				good evolution	0			0	no	no		1
you were managed in full at home	23	female	0	0	0	0	0	0	0	0	0	active smoker	365	sometimes	no	25-29,9	73	170	no	0	0	no	no	no	no	Aspegic ou Kardegic ou aspirine	no	no symptoms	0	no performed	0	0	no	no	no	no	Auto-prescription				good evolution	0			0	no	no	tension equilibrée inferieur ou eqgal 140/90	1
you were managed in full at home	33	female	0	0	0	0	0	0	0	0	0	no		never	no	25-29,9	87	171	no	0	0	no	no	no	no	no	no	no symptoms	Asymptomatique	no performed	0	0	no	no	no	no	private general doctor				good evolution	0			0	no	no		0
you were managed in full at home	31	female	0	0	0	0	0	0	0	0	0	active smoker	12	Always	no	25-29,9	89	174	no	0	0	no	no	no	no	no	no	no symptoms	0	no performed	0	0	no	no	no	no					good evolution	0			0	no	no		0
you were managed in full at home	68	male	0	0	1	0	0	0	0	0	0	active smoker	1 paquet	sometimes	no	25-29,9	80	165	apnea syndrom	0	0	no	no	no	no	no	no	no symptoms	asymptomatique	no performed	0	0	no	no	no	no	no				good evolution	0			0	Auccone	no	tension artérielle no mesurée pendant la période covid	0
you were managed in full at home	69	male	0	0	0	0	0	0	0	0	0	no		sometimes	no	25-29,9	95	180	no	0	0	no	no	no	no	no	no	no symptoms	0	no performed	0	0	no	no	no	no	inhospital general doctor				good evolution	0			0	no	no		0
you were managed in full at home	19	female	0	0	0	0	0	0	0	0	0	no		never	no	25-29,9	75	160	no	0	0	no	no	no	no	no	no	no symptoms	Asymptomatique	no performed	0	0	no	no	no	no					good evolution	0			0	no	no		0
you were managed in full at home	55	female	0	0	0	0	0	0	0	0	0	active smoker	2.5 PA	sometimes	no	25-29,9	75	160	no	0	0	no	no	no	no	no	no	no symptoms	7 jours	no performed	0	0	no	no	no	no	private general doctor				good evolution	0			0	no	no		0
you were managed in full at home	47	female	0	0	0	0	0	0	0	0	0	no		never	no	25-29,9	75	160	no	0	0	no	no	no	no	no	no	no symptoms	0	no performed	0	0	no	no	no	no	inhospital general doctor				good evolution	0			0	no	no		0
you were managed in full at home	29	male	0	0	0	0	0	0	0	0	0	no		sometimes	no	25-29,9	100	185	no	0	0	no	no	no	no	no	no	no symptoms	Asymptomatique	no performed	0	0	no	no	no	no	Auto-prescription				good evolution	0			0	no	no		0
you were managed in full at home	44	female	0	0	0	0	0	0	0	0	0	smoking wenead		sometimes	no	25-29,9	105	190	no	0	0	no	no	no	no	no	no	no symptoms	2	performedandnormal	0	0	no	no	no	no	private general doctor				good evolution	0			0	no	no		0
you were managed in full at home	62	female	0	0	0	0	0	0	0	0	0	no		never	no	25-29,9	67	152	no	0	0	no	no	no	no	no	no	no symptoms	asymptomatique	no performed	0	0	no	no	no	no	infectiologue private				good evolution	0			0	no	Yes		0
you were managed in full at home	40	female	1	0	0	0	0	0	0	0	0	no		never	no	25-29,9	77	163	no	0	0	no	Yes	no	no	no	no	no symptoms		no performed	0	0	no	no	no	no					good evolution	0			0	no	no		0
you were managed in full at home	31	female	0	0	0	0	0	0	0	0	0	no		sometimes	no	25-29,9	85	172	no	0	0	no	no	no	no	no	no	no symptoms	0	no performed	0	0	no	no	no	no	private general doctor				good evolution	0			0	no	no		0
you were managed in full at home	63	male	0	0	0	0	0	0	0	0	0	smoking wenead		never	ichemic cardiopathy	25-29,9	83	170	no	0	0	no	no	no	no	Aspegic ou Kardegic ou aspirine	no	no symptoms	0	no performed	0	0	no	no	no	no	inhospital general doctor				good evolution	0			0	no	no		0
you were managed in full at home	63	male	0	0	0	0	0	0	0	0	0	smoking wenead		never	ichemic cardiopathy	25-29,9	83	170	no	0	0	no	no	no	no	Aspegic ou Kardegic ou aspirine	no	no symptoms	0	no performed	0	0	no	no	no	no	inhospital general doctor				good evolution	0			0	no	no		0
you were managed in full at home	48	female	0	0	0	0	0	0	0	0	0	no		sometimes	no	25-29,9	80	167	no	0	0	no	no	no	no	no	no	no symptoms	asymptomatique	no performed	0	0	no	no	no	no	Auto-prescription				good evolution	0			0	no	no		0
you were managed in full at home	40	female	0	0	0	0	0	0	0	0	0	no		never	no	25-29,9	80	167	no	0	0	no	no	no	no	no	no	no symptoms	asymptomatique	no performed	0	0	no	no	no	no	inhospital general doctor				good evolution	0			0	no	no		0
you were managed in full at home	58	male	0	1	1	0	0	0	0	0	0	no		Always	no	25-29,9	87	175	no	0	0	no	no	no	no	no	anti-hypertenseurs/ Irys	no symptoms	Asymptomatique	no performed	0	0	no	no	no	no					good evolution	0			0	no	no	tension artérielle no mesurée pendant la période covid, tension equilibrée inferieur ou eqgal 140/90, vous avez gardé le meme traitement antihypertenseur	0
you were managed in full at home	34	female	0	0	0	0	0	0	0	0	0	no		sometimes	no	25-29,9	80	168	asthma	0	0	no	no	no	no	no	no	no symptoms	Asymptomatique	no performed	0	0	no	no	no	no	inhospital general doctor				good evolution	0			0	no	no		0
you were managed in full at home	69	male	0	0	1	0	0	0	0	0	0	no		never	no	25-29,9	75	163	no	0	0	no	no	no	no	no	no	no symptoms	0	no performed	0	0	no	no	no	no	private cardiologist				good evolution	0			0	no	no	tension mesurée par un medecin, tension equilibrée inferieur ou eqgal 140/90, vous avez gardé le meme traitement antihypertenseur	0
you were managed in full at home	27	male	0	0	0	0	0	0	0	0	0	no		sometimes	no	25-29,9	86	175	no	0	0	no	no	no	no	no	no	no symptoms	0	no performed	0	0	no	no	no	no					good evolution	0			0	no	no		0
you were managed in full at home	40	male	0	0	0	0	0	0	0	0	0	active smoker	4.3	sometimes	no	25-29,9	85	174	no	0	0	no	no	no	no	no	no	no symptoms	asymptomatique	no performed	0	0	no	no	no	no	Auto-prescription				good evolution	0			0	no	no		0
you were managed in full at home	20	female	0	0	0	0	0	0	0	0	0	no		sometimes	no	25-29,9	80	169	no	0	0	no	no	no	no	no	no	no symptoms	Asymptomatique	no performed	0	0	no	no	no	no	inhospital general doctor				good evolution	0			0	no	no		0
you were managed in full at home	43	female	0	0	0	0	0	0	0	0	0	toxicomanie		Always	no	25-29,9	90	180	no	0	0	no	no	no	no	no	no	no symptoms	asymptomatique	no performed	0	0	no	no	no	no	inhospital general doctor				good evolution	0			0	no	no		0
you were managed in full at home	43	male	0	0	0	0	0	0	0	0	0	active smoker	37 PA	sometimes	no	25-29,9	95	185	no	0	0	no	no	no	no	no	no	no symptoms	Asymptomatique	no performed	0	0	no	no	no	no	private general doctor				good evolution	0			0	no	no		0
you were managed in full at home	50	male	0	0	0	0	0	1	0	0	0	no		sometimes	no	25-29,9	85	175	no	0	0	no	no	no	no	no	no	no symptoms	0	no performed	0	0	no	no	no	no	Auto-prescription				good evolution	0			0	no	no		0
you were managed in full at home	82	female	0	1	1	0	0	0	0	0	0	no		never	no	25-29,9	80	170	no	0	0	no	no	no	no	no	Glucophage / anti-hypertenseur	no symptoms	Asymptomatique	no performed	0	0	no	no	no	no	private pneumologist				good evolution	0			0	no	no	tension mesurée par un medecin, tension equilibrée inferieur ou eqgal 140/90, vous avez gardé le meme traitement antihypertenseur	0
you were managed in full at home	71	male	0	0	1	0	0	0	0	0	0	active smoker	60 PA	sometimes	no	25-29,9	80	170	no	0	0	no	no	no	no	no	Ttt anti hypertenseur no précisé	no symptoms	0	no performed	0	0	no	no	no	no		0	0	0	good evolution	0			0	no	no	tension mesurée par un medecin, tension equilibrée inferieur ou eqgal 140/90, vous avez gardé le meme traitement antihypertenseur	0
you were managed in full at home	38	female	0	0	0	0	0	0	0	0	0	no		never	no	25-29,9	80	170	no	0	0	no	no	no	no	no	no	no symptoms	0	no performed	0	0	no	no	no	no	private cardiologist				good evolution	0			0	no	no	tension artérielle no mesurée pendant la période covid	0
you were managed in full at home	34	male	0	0	0	0	0	0	0	0	0	no		sometimes	no	25-29,9	80	170	no	0	0	no	no	no	no	no	no	no symptoms	Asymptomatique	no performed	0	0	no	no	no	no					good evolution	0			0	no	no		0
you were managed in full at home	76	male	0	1	0	0	0	0	0	0	0	no		never	no	25-29,9	83	174	no	0	0	no	no	no	no	no	glucophage	no symptoms	0	no performed	0	0	no	no	no	no	private general doctor				good evolution	0			0	no	no		0
you were managed in full at home	35	female	0	0	0	0	0	0	0	0	0	no		sometimes	no	25-29,9	70	160	no	0	0	no	no	no	no	no	no	no symptoms	asymptomatique	no performed	0	0	no	no	no	no	inhospital general doctor				good evolution	0			0	no	no		0
you were managed in full at home	40	female	0	0	0	0	0	0	0	0	0	no		sometimes	no	25-29,9	75	166	no	0	0	no	no	no	no	no	no	no symptoms	0	no performed	0	0	no	no	no	no	Auto-prescription				good evolution	0			0	no	Yes		0
you were managed in full at home	60	male	0	0	0	0	0	0	0	0	0	no		sometimes	no	25-29,9	85	177	no	0	0	no	no	no	no	no	no	no symptoms	0	no performed	0	0	no	no	no	no	Auto-prescription				good evolution	0			0	no	no		0
you were managed in full at home	60	male	0	0	0	0	0	0	0	0	0	no		never	no	25-29,9	84	176	no	0	0	no	no	no	no	no	no	no symptoms	Asymptomatique	no performed	0	0	no	no	no	no	private general doctor				good evolution	0			0	no	no		0
you were managed in full at home	71	female	0	0	0	0	0	0	0	0	0	no		never	no	25-29,9	65	155	asthma	0	0	no	no	no	no	no	corticoids	no symptoms	0	no performed	0	0	no	no	no	no	private pneumologist				good evolution	0			0	no	no		0
you were managed in full at home	32	male	0	0	0	0	0	0	0	0	0	active smoker	1 PA	sometimes	no	25-29,9	78	170	no	0	0	no	no	no	no	no	no	no symptoms	0	no performed	0	0	no	no	no	no	inhospital general doctor				good evolution	0			0	no	no		0
you were managed in full at home	31	male	0	0	0	0	0	1	0	0	0	no		sometimes	no	25-29,9	78	170	asthma	0	0	no	no	no	no	no	LEVOTHYROX	no symptoms	1	no performed	0	0	no	no	no	no	Auto-prescription				good evolution	0			0	no	no		0
you were managed in full at home	87	male	0	1	1	0	0	0	0	0	0	no		never	no	25-29,9	69	160	apnea syndrom	0	0	no	no	no	no	no	no	no symptoms	0	no performed	0	0	no	no	no	no	private general doctor				good evolution	0			0	no	no	tension artérielle no mesurée pendant la période covid, vous avez gardé le meme traitement antihypertenseur	0
you were managed in full at home	40	male	0	0	0	0	0	0	0	0	0	active smoker	10	sometimes	no	25-29,9	94	187	no	0	0	no	no	no	no	no	no	no symptoms	0	no performed	0	0	no	no	no	no					good evolution	0			0	no	no		0
you were managed in full at home	63	male	0	0	0	0	0	0	0	0	0	no		never	ichemic cardiopathy	25-29,9	73	165	no	0	0	no	no	no	no	Aspegic ou Kardegic ou aspirine	no	no symptoms	0	performedandpathologique	0	0	no	no	no	no	inhospital pneumologist				good evolution	0			0	no	no		0
you were managed in full at home	37	female	0	0	0	0	0	0	0	0	0	no		never	no	25-29,9	70	162	no	0	0	no	no	no	no	no	no	no symptoms	Asymptomatique	no performed	0	0	no	no	no	no	Auto-prescription				good evolution	0			0	no	no		0
you were managed in full at home	45	female	0	0	0	0	0	0	0	0	0	no		never	no	25-29,9	70	162	asthma	0	0	no	no	no	no	no	corticoids	no symptoms	Asymptomatique	no performed	0	0	no	no	no	no					good evolution	0			0	no	no		0
you were managed in full at home	23	female	0	0	0	0	0	0	0	0	0	no		never	no	25-29,9	68	160	no	0	0	no	no	no	no	no	no	no symptoms	0	no performed	0	0	no	no	no	no	inhospital general doctor				good evolution	0			0	no	no		0
you were managed in full at home	45	male	0	0	0	0	0	0	0	0	0	no		never	no	25-29,9	81	175	no	0	0	no	no	no	no	no	no	no symptoms	0	no performed	0	0	no	no	no	no	Auto-prescription				good evolution	0			0	no	no		0
you were managed in full at home	45	male	0	0	0	0	0	0	0	0	0	no		sometimes	no	25-29,9	95	190	no	0	0	no	no	no	no	no	no	no symptoms	0	no performed	0	0	no	no	no	no					good evolution	0			0	no	no		0
you were managed in full at home	27	male	0	0	0	0	0	0	0	0	0	no		Always	no	25-29,9	76	170	no	0	0	no	no	no	no	no	no	no symptoms	0	no performed	0	0	no	no	no	no	Ordonnance pris avec le résultat de PCR				good evolution	0			0	no	no		0
you were managed in full at home	38	male	0	0	0	0	0	0	0	0	0	no		Always	no	25-29,9	80	175	no	0	0	no	no	no	no	no	no	no symptoms	0	no performed	0	0	no	no	no	no	Auto-prescription				good evolution	0			0	no	no		0
you were managed in full at home	37	male	0	0	0	0	0	0	0	0	0	no	20 PA	Always	no	25-29,9	80	175	no	0	0	no	no	no	no	no	no	no symptoms	0	no performed	0	0	no	no	no	no	inhospital general doctor				good evolution	0			0	no	no		0
[truncated: 453 more rows]
[truncated: 4 more columns]
